# Supplementary material for: Embryo-Induced Changes in the Protein Profile of Bovine Oviductal Extracellular Vesicles
Source: Mol Cell Proteomics. 2025 Feb 28;24(4):100935. doi: 10.1016/j.mcpro.2025.100935 (PMC11994978; doi:10.1016/j.mcpro.2025.100935)
Supplement: Supplementary file 1 [file mmc2.xlsx]

## Sheet: (A) Cyclic
	Supplementary file 1A. All 659 proteins present in the extracellular vesicles of oviductal fluid from cyclic heifers.
	Accession	Symbol	Description	Peptides	Razor + unique peptides
1	A0A4W2G1A4	KRT76	BOBOX Keratin, type II cytoskeletal 2 oral-like	9	2
2	A0A4W2IRR4	─	BOBOX Uncharacterized protein	2	2
3	P63212	G2	BOVIN Guanine nucleotide-binding protein G(I)/G(S)/G(O) subunit gamma-2	2	2
4	E1BAU6	INPP5E	BOVIN Inositol polyphosphate-5-phosphatase E	2	2
5	F1N5Z0	AQP5	BOVIN Aquaporin-5	2	2
6	A0A4W2C4N7	PLP2	BOBOX MARVEL domain-containing protein	2	2
7	A0A4W2EZD3	CYSTM1	BOBOX Cysteine-rich and transmembrane domain-containing protein 1	2	2
8	A0A4W2G421	MAL2	BOBOX Mal, T cell differentiation protein 2	2	2
9	A0A4W2I9I1	CD81	BOBOX Tetraspanin	2	2
10	Q0MRP5	LZ	BOBOX Lysozyme	2	2
11	Q0VCK1	MYADM	BOVIN Myeloid-associated differentiation marker	2	2
12	A0A3Q1MBQ7	DNAH5	BOVIN Dynein axonemal heavy chain 5	50	2
13	A0A4W2CUF8	A14	BOBOX G protein subunit alpha 14	7	2
14	A0A4W2F2E0	S100B	BOBOX Protein S100	2	2
15	A0A4W2GML9	STK26	BOBOX Serine/threonine kinase 26	10	2
16	F1MK52	PROM1	BOVIN Prominin 1	30	2
17	F1MWJ0	CDSN	BOVIN Corneodesmosin	2	2
18	G3MXH2	HRAS	BOVIN HRas proto-onco, GTPase	9	2
19	G8JKY9	ARL15	BOVIN ADP-ribosylation factor-like protein 15	2	2
20	Q28908	─	BOVIN Mucin (Fragment)	2	2
21	A0A4W2HA98	CEP135	BOBOX Centrosomal protein 135	2	2
22	A0A1L6KTE1	L2	BPV3 Minor capsid protein L2	2	2
23	A0A4W2GXC1	FHL1	BOBOX Four and a half LIM domains 1	2	2
24	P16368	TIMP2	BOVIN Metalloproteinase inhibitor 2	2	2
25	Q0III6	DNAJB6	BOVIN DnaJ homolog subfamily B member 6	2	2
26	Q2NKT5	SEC61B	BOVIN Protein transport protein Sec61 subunit beta	2	2
27	Q862C5	─	BOVIN Similar to phosphoarginine phosphatase (Fragment)	2	2
28	F6RF21	SMCHD1	BOVIN Structural maintenance of chromosomes flexible hinge domain containing 1	2	2
29	F1MHR4	PIP4K2A	BOVIN Phosphatidylinositol-5-phosphate 4-kinase type 2 alpha	2	2
30	P00792	PGA	BOVIN Pepsin A	2	2
31	A0A4W2HMQ7	ABCA13	BOBOX ATP binding cassette subfamily A member 13	2	2
32	A0A4W2IIB5	TM9SF3	BOBOX Transmembrane 9 superfamily member	2	2
33	A0A4W2BM61	PBRM1	BOBOX Polybromo 1	2	2
34	A6QQG2	ZKSCAN8	BOVIN ZNF192 protein	2	2
35	A0A3Q1NBQ9	CD82	BOVIN Tetraspanin	3	3
36	A0A4W2GKU7	RPS27L	BOBOX 40S ribosomal protein S27	5	3
37	F1MB60	RPS26	BOVIN 40S ribosomal protein S26	3	3
38	Q3SYR8	JCHAIN	BOVIN Immunoglobulin J chain	3	3
39	A0A3Q1MDT7	─	BOVIN Histone H4	14	3
40	A0A4W2G430	CD47	BOBOX Integrin-associated protein	3	3
41	A0A4W2HMD6	─	BOBOX Uncharacterized protein	3	3
42	A5PKL2	RRAS2	BOVIN RAS related 2	5	3
43	Q148L0	CHMP6	BOVIN Charged multivesicular body protein 6	3	3
44	Q6QRN7	TMBIM1	BOVIN PP1201 protein	3	3
45	A0A4W2HAB6	KRAS	BOBOX KRAS proto-oncogene, GTPase	8	3
46	D2U6Q4	MUC16	BOVIN Mucin-16 (Fragment)	8	3
47	Q08DR7	SNF8	BOVIN Vacuolar-sorting protein SNF8	3	3
48	Q3SZA6	SDCBP	BOVIN Syndecan binding protein (Syntenin)	12	3
49	Q58D71	FLJ36812	BOVIN Uncharacterized protein FLJ36812	3	3
50	A0A3Q1LNN1	INPP5A	BOVIN Inositol-polyphosphate 5-phosphatase	3	3
51	A0A4W2E124	ABCC3	BOBOX ABC-type glutathione-S-conjugate transporter	3	3
52	A0A3Q1MCH6	ACP1	BOVIN Low molecular weight cytosolic acid phosphatase	3	3
53	A0A4W2HUF6	WDR73	BOBOX WD repeat domain 73	3	3
54	A0A4W2EFZ0	TRIM47	BOBOX Tripartite motif containing 47	3	3
55	A0A3Q1LW10	PRDX4	BOVIN Peroxiredoxin-4	6	4
56	A0A4W2C8R9	CD9	BOBOX Tetraspanin	4	4
57	A0A4W2F6Z5	SMIM5	BOBOX Small integral membrane protein 5	4	4
58	A0A4W2F9S8	SYNGR2	BOBOX Synaptogyrin	4	4
59	P62866	FAU	BOVIN 40S ribosomal protein S30	4	4
60	Q28024	G12	BOVIN Guanine nucleotide-binding protein G(I)/G(S)/G(O) subunit gamma-12	4	4
61	F1MLZ1	CYBRD1	BOVIN Cytochrome b reductase 1	4	4
62	A0A3Q1MJ97	SYPL1	BOVIN Synaptophysin like 1	4	4
63	A0A4W2HRE0	ARL3	BOBOX ADP ribosylation factor like GTPase 3	4	4
64	A6QR35	SCAMP2	BOVIN Secretory carrier-associated membrane protein	4	4
65	Q1JPH2	RALA	BOVIN Small monomeric GTPase (Fragment)	10	4
66	Q3MHR3	DYNLL2	BOVIN Dynein light chain 2, cytoplasmic	4	4
67	A0A4W2DMM5	NPTN	BOBOX Neuroplastin	4	4
68	A0A3S5HJV5	NTM	BOVIN Neurotrimin	4	4
69	A0A3Q1LPL0	DYNLRB2	BOVIN Dynein light chain roadblock	4	4
70	A0A452DIH7	TUBA4A	BOVIN Tubulin alpha chain	25	4
71	A0A4W2C9D9	METTL9	BOBOX Methyltransferase like 9	4	4
72	A0A4W2I3E7	LOC113895718	BOBOX Stefin-C	4	4
73	A0A4W2IP44	DNAI2	BOBOX Dynein axonemal intermediate chain 2	4	4
74	A7YW22	JAM3	BOVIN JAM3 protein	4	4
75	Q3SX33	THY1	BOVIN Thy-1 cell surface antigen	4	4
76	A0A3Q1MCY1	NEK1	BOVIN NIMA related kinase 1	4	4
77	A0A4W2ECV0	AIDA	BOBOX Axin interactor, dorsalization associated	4	4
78	A0A4W2F6D6	PPP1CB	BOBOX Serine/threonine-protein phosphatase	8	4
79	A0A4W2H9G7	BBS7	BOBOX Bardet-Biedl syndrome 7	4	4
80	A0A4W2CIB2	─	BOBOX Ribosomal protein L36a	4	4
81	A0A4W2HIZ5	FKBP9	BOBOX Peptidylprolyl isomerase	4	4
82	A0A4W2CD08	─	BOBOX 40S ribosomal protein S23	5	5
83	A0A4W2HGT2	RPS27	BOBOX 40S ribosomal protein S27	5	5
84	E1BIH1	P2RX2	BOVIN P2X purinoceptor	5	5
85	O97680	TXN	BOVIN Thioredoxin	5	5
86	Q58DM9	RPL27A	BOVIN 60S ribosomal protein L27a	5	5
87	Q58DW3	RPL29	BOVIN 60S ribosomal protein L29	5	5
88	A0A4W2BQW7	LOC113885872	BOBOX Serum amyloid A protein	5	5
89	A0A4W2DHL7	LOC113894092	BOBOX Phospholipid scramblase	5	5
90	A0A4W2E2K9	VPS28	BOBOX Vacuolar protein sorting-associated protein 28 homolog	5	5
91	A0A4W2EB44	STX7	BOBOX Syntaxin 7	5	5
92	A0A4W2ECL9	RAB5C	BOBOX RAB5C, member RAS oncogene family	8	5
93	A0A4W2ENX3	KRT75	BOBOX Keratin 75	19	5
94	A0A4W2FXP8	HGS	BOBOX Hepatocyte growth factor-regulated tyrosine kinase substrate	5	5
95	A0A4W2H386	LPL	BOBOX Lipoprotein lipase	5	5
96	A0A4W2HL62	RAB5A	BOBOX RAB5A, member RAS oncogene family	8	5
97	G3MZH7	ENTPD2	BOVIN Ectonucleoside triphosphate diphosphohydrolase 2	5	5
98	Q08E32	CHMP4B	BOVIN CHMP4B protein	5	5
99	Q0VCH9	GLIPR2	BOVIN GLI pathogenesis-related 2	5	5
100	Q3ZBX0	BSG	BOVIN Basigin	5	5
101	Q765N9	CLDN3	BOVIN Claudin-3	5	5
102	A0A4W2DE88	─	BOBOX Uncharacterized protein	5	5
103	A0A4W2HHF8	GPM6B	BOBOX Glycoprotein M6B	5	5
104	A3KLR9	ECSOD	BOVIN Superoxide dismutase [Cu-Zn]	5	5
105	F1MLW8	LOC100847119	BOVIN Uncharacterized protein	5	5
106	Q862H7	S100A11	BOVIN Protein S100 (Fragment)	5	5
107	Q9GJT9	HPRT	BOVIN Hypoxanthine phosphoribosyltransferase (Fragment)	5	5
108	A0A140T898	RAB13	BOVIN Ras-related protein Rab-13	7	5
109	A0A4W2HSA6	LOC113881229	BOBOX Alkaline phosphatase	5	5
110	A0A4W2FD79	ZNF638	BOBOX Zinc finger protein 638	5	5
111	A0A4W2FIU0	RTCA	BOBOX RNA 3-terminal phosphate cyclase	5	5
112	B6VAP7	CDC42	BOVIN Cell division control protein 42 homolog	5	5
113	A0A4W2FSW8	SARS2	BOBOX Seryl-tRNA synthetase	5	5
114	A0A4W2EIT6	SRP54	BOBOX Sial recoition particle 54 kDa protein	5	5
115	F1MCZ3	SCIN	BOVIN Adseverin	5	5
116	A0A452DIE7	MUC1	BOVIN Mucin-1	6	6
117	A0A4W2DHF6	S100A14	BOBOX S100 calcium binding protein A14	6	6
118	A0A4W2F392	RPL24	BOBOX Ribosomal protein L24	6	6
119	A0A4W2G0M5	A11	BOBOX G protein subunit alpha 11	13	6
120	Q0VBZ9	MARCKSL1	BOVIN MARCKS-related protein	6	6
121	Q862L6	─	BOVIN 60S ribosomal protein L12 (Fragment)	6	6
122	A0A4W2FD30	RPS15	BOBOX 40S ribosomal protein S15	6	6
123	A0A3Q1LQB6	BCAS1	BOVIN Brain enriched myelin associated protein 1	6	6
124	A0A4W2CB75	LCAT	BOBOX Lecithin-cholesterol acyltransferase	6	6
125	A0A4W2CES4	SLC29A1	BOBOX HATPase_c domain-containing protein	27	6
126	A0A4W2EH88	CAMTA1	BOBOX Vesicle associated membrane protein 3	6	6
127	A0A4W2EJ90	ARF6	BOBOX ADP ribosylation factor 6	6	6
128	A0A4W2FB26	S100A16	BOBOX Protein S100	6	6
129	A0A4W2FGX5	ATP2B1	BOBOX Calcium-transporting ATPase	20	6
130	A0A4W2FL08	CORIN	BOBOX Corin, serine peptidase	6	6
131	A0A4W2FL73	VAMP8	BOBOX Vesicle associated membrane protein 8	6	6
132	A0A4W2HF29	RPL30	BOBOX 60S ribosomal protein L30	6	6
133	F1MU85	BROX	BOVIN BRO1 domain- and CAAX motif-containing protein	6	6
134	G3MXB5	─	BOVIN Uncharacterized protein	6	6
135	A0A4W2CTP6	RAB1A	BOBOX RAB1A, member RAS oncogene family	12	6
136	A0A4W2DRM6	RAB27B	BOBOX Small monomeric GTPase	6	6
137	A0A4W2FLL1	RHOA	BOBOX Ras homolog family member A	6	6
138	E1BJW2	STEAP4	BOVIN STEAP4 metalloreductase	6	6
139	F1N7H5	GMPPB	BOVIN Mannose-1-phosphate guanylyltransferase	6	6
140	A0A3Q1N351	PRKAG1	BOVIN 5-AMP-activated protein kinase subunit gamma-1	6	6
141	A0A4W2F9H5	SPON2	BOBOX Spondin 2	6	6
142	A0A4W2FVN5	MMP23B	BOBOX Matrix metallopeptidase 23B	6	6
143	A0A4W2IPZ2	RPL38	BOBOX 60S ribosomal protein L38	6	6
144	A0A3Q1LLF4	QTRT1	BOVIN Queuine tRNA-ribosyltransferase catalytic subunit 1	6	6
145	A0A3Q1MQB1	LOC782688	BOVIN Uncharacterized protein	6	6
146	A0A4W2DQM6	ARF4	BOBOX ADP ribosylation factor 4	12	7
147	A0A4W2DYY3	RAC1	BOBOX Rac family small GTPase 1	7	7
148	A0A4W2EYV4	RPS25	BOBOX 40S ribosomal protein S25	7	7
149	A0A4W2ISK3	S100A10	BOBOX Calpactin I light chain	7	7
150	Q3MHM5	TUBB4B	BOVIN Tubulin beta-4B chain	27	7
151	A0A4W2C103	SLC44A4	BOBOX Choline transporter-like protein	7	7
152	A0A4W2CED6	VPS4B	BOBOX Vesicle-fusing ATPase	7	7
153	A0A4W2FEK0	SLC5A1	BOBOX Solute carrier family 5 member 1	7	7
154	A0A4W2I9J4	RPS20	BOBOX 40S ribosomal protein S20	7	7
155	A5D7E0	RAB35	BOVIN RAB35 protein	7	7
156	A7YY28	ABHD14B	BOVIN Protein ABHD14B	7	7
157	A7Z057	YWHAG	BOVIN 14-3-3 protein gamma	12	7
158	A0A3Q1ND89	UBE2V2	BOVIN Ubiquitin-conjugating enzyme E2 variant 2	7	7
159	A6QQA8	QSOX1	BOVIN Sulfhydryl oxidase	7	7
160	A0A4W2BP07	TOLLIP	BOBOX Toll interacting protein	7	7
161	E1BHE1	TAOK3	BOVIN TAO kinase 3	7	7
162	Q3MHN0	PSMB6	BOVIN Proteasome subunit beta type-6	7	7
163	A0A3Q1LJB6	EIF2B5	BOVIN eIF-2B GDP-GTP exchange factor subunit epsilon	7	7
164	A0A4W2BW23	IGHM	BOBOX Immunoglobulin heavy constant mu	9	7
165	A0A4W2GPZ4	NOP16	BOBOX Nucleolar protein 16	7	7
166	Q0VC36	SFN	BOVIN 14-3-3 protein sigma	9	7
167	A0A4W2D7N9	EIF4A2	BOBOX RNA helicase	21	7
168	A0A4W2DDP7	SLC1A1	BOBOX Amino acid transporter	7	7
169	A0A4W2I9R5	TUBB2A	BOBOX Tubulin beta chain	27	7
170	F1MUS0	RANBP9	BOVIN RAN binding protein 9	7	7
171	F1MRN7	ATP13A5	BOVIN ATPase 13A5	7	7
172	Q3MHP5	DRG1	BOVIN Developmentally-regulated GTP-binding protein 1	7	7
173	A0A452DJS8	TPPP3	BOVIN Tubulin polymerization-promoting protein family member 3	8	8
174	A0A4W2D0E5	RPL36	BOBOX 60S ribosomal protein L36	8	8
175	A0A4W2DBX1	RPL35	BOBOX 60S ribosomal protein L35	8	8
176	A0A4W2DW55	NME2	BOBOX Nucleoside diphosphate kinase	8	8
177	A0A4W2ERZ0	AI3	BOBOX G protein subunit alpha i3	13	8
178	F1MEP6	EPCAM	BOVIN Epithelial cell adhesion molecule	8	8
179	G3N2D8	GGT1	BOVIN Glutathione hydrolase	8	8
180	Q3SYZ7	RPL34	BOVIN 60S ribosomal protein L34 (Fragment)	8	8
181	Q58DR5	SCAMP3	BOVIN Secretory carrier-associated membrane protein 3	8	8
182	A0A4W2DVQ6	CAPZB	BOBOX F-actin-capping protein subunit beta	8	8
183	A0A4W2HYH2	PARK7	BOBOX Maillard deglycase	8	8
184	Q2TBH2	RRAS	BOVIN RAS related	8	8
185	Q3T0I4	ALYREF	BOVIN THO complex subunit 4	8	8
186	Q148J6	ARPC4	BOVIN Actin-related protein 2/3 complex subunit 4	8	8
187	A0A4W2DTV6	ESD	BOBOX S-formylglutathione hydrolase	8	8
188	A0A4W2H672	MELTF	BOBOX Melanotransferrin	8	8
189	A0A4W2C3Q0	SEC14L3	BOBOX SEC14 like lipid binding 3	8	8
190	A0A4W2GFN9	PRKCA	BOBOX Protein kinase C	8	8
191	Q0IIG8	RAB18	BOVIN Ras-related protein Rab-18	8	8
192	G3N156	PKP1	BOVIN Plakophilin-1	8	8
193	A0A4W2BWI2	SEC16A	BOBOX Protein transport protein sec16	8	8
194	A0A4W2GLL7	WASL	BOBOX WASP like actin nucleation promoting factor	8	8
195	A0A4W2H1B4	SRSF1	BOBOX Serine/arginine-rich splicing factor 1	8	8
196	A0A4W2C2T9	ST13	BOBOX STI1 domain-containing protein	9	9
197	A0A4W2DP82	NRAS	BOBOX Uncharacterized protein	9	9
198	A0A4W2F4I2	RPL23	BOBOX 60S ribosomal protein L23	9	9
199	A0A4W2F5Z1	RPS24	BOBOX 40S ribosomal protein S24	9	9
200	A0A4W2FS86	PRDX5	BOBOX Peroxiredoxin-5	9	9
201	A0A4W2H6J4	ELOA	BOBOX 60S ribosomal protein L11	9	9
202	B0JYL8	CFL1	BOVIN Cofilin, non-muscle isoform	9	9
203	B0JYM5	YWHAQ	BOVIN 14-3-3 protein theta	12	9
204	Q5E9A3	PCBP1	BOVIN Poly(rC)-binding protein 1	9	9
205	A0A4W2CKK1	PYCR3	BOBOX Pyrroline-5-carboxylate reductase	9	9
206	A0A4W2C8I6	PEBP1	BOBOX Phosphatidylethanolamine binding protein 1	9	9
207	A0A4W2CWN6	PPIB	BOBOX Peptidyl-prolyl cis-trans isomerase	9	9
208	A0A4W2CWP3	RAB10	BOBOX RAB10, member RAS oncogene family	10	9
209	A0A4W2E220	FARSA	BOBOX Peroxiredoxin 2	9	9
210	A0A4W2GAN4	STOML3	BOBOX Stomatin like 3	9	9
211	A0A4W2GS05	SDCBP2	BOBOX Syndecan binding protein 2	9	9
212	A0A4W2IHC1	STX3	BOBOX Syntaxin 3	9	9
213	A5D987	UBE2N	BOVIN Ubiquitin-conjugating enzyme E2N-like	9	9
214	F1MNI4	RAB5B	BOVIN RAB5B, member RAS onco family	9	9
215	F1N301	RPL22	BOVIN Ribosomal protein L22	9	9
216	A0A4W2CMA2	PRXL2B	BOBOX Peroxiredoxin like 2B	9	9
217	A0A4W2E583	ITGB1	BOBOX Integrin beta	9	9
218	F1MXJ5	IST1	BOVIN IST1 homolog	9	9
219	A0A3Q1M8T3	ZC2HC1A	BOVIN Zinc finger C2HC domain-containing protein 1A	9	9
220	F1MGR1	SLC28A3	BOVIN Sodium/nucleoside cotransporter	9	9
221	Q56JW4	APRT	BOVIN Adenine phosphoribosyltransferase	9	9
222	A0A4W2I728	NDRG2	BOBOX Protein NDRG2	9	9
223	A0A4W2ISJ4	PGAM1	BOBOX Phosphoglycerate mutase	9	9
224	A0A4W2GTV7	LOC113888739	BOBOX Heterogeneous nuclear ribonucleoprotein F-like	11	9
225	A0A4W2H0X6	EIF2AK2	BOBOX Eukaryotic translation initiation factor 2 alpha kinase 2	9	9
226	Q2T9S0	TUBB3	BOVIN Tubulin beta-3 chain	23	9
227	A0A4W2IRJ5	ALS2	BOBOX Alsin Rho guanine nucleotide exchange factor ALS2	9	9
228	F1MDM4	REEP5	BOVIN Receptor expression-enhancing protein	9	9
229	A0A4W2BW17	EMILIN2	BOBOX Elastin microfibril interfacer 2	9	9
230	A0A140T832	RPS17	BOVIN 40S ribosomal protein S17	10	10
231	A0A452DIW4	MDH1	BOVIN Malate dehydrogenase	10	10
232	A0A4W2D803	SRI	BOBOX Sorcin	10	10
233	A0A4W2EAU0	RPS27A	BOBOX Ubiquitin carboxyl extension protein 80	10	10
234	A0A4W2EHS7	ARHGDIA	BOBOX Rho GDP dissociation inhibitor alpha	10	10
235	A0A4W2G2U8	RAP1A	BOBOX RAP1A, member of RAS oncogene family	10	10
236	A0A4W2HRQ9	MYL6	BOBOX Myosin light chain 6	10	10
237	G8JKV5	RPL14	BOVIN 60S ribosomal protein L14	10	10
238	P62871	B1	BOVIN Guanine nucleotide-binding protein G(I)/G(S)/G(T) subunit beta-1	10	10
239	Q17QE5	CIB1	BOVIN Calcium and integrin-binding protein 1	10	10
240	G3MWR4	ATP1B1	BOVIN Sodium/potassium-transporting ATPase subunit beta	10	10
241	A0A4W2DCF6	PDCD10	BOBOX Programmed cell death 10	10	10
242	A0A4W2HET4	SLC15A2	BOBOX Solute carrier family 15 member 2	10	10
243	A7Z024	RP2	BOVIN Protein XRP2	10	10
244	Q861V5	─	BOVIN Peptidyl-prolyl cis-trans isomerase (Fragment)	10	10
245	A7MB57	YES1	BOVIN Tyrosine-protein kinase	17	10
246	A0A4W2E085	SRSF3	BOBOX Serine and arginine rich splicing factor 3	10	10
247	A0A3Q1N7L7	ADD1	BOVIN Adducin 1	10	10
248	A0A4W2EA58	ABI1	BOBOX Abl interactor 1	10	10
249	A0A4W2FLQ1	PMM2	BOBOX Phosphomannomutase	10	10
250	A0A4W2FNA3	LOC113883364	BOBOX Mucin-12-like	10	10
251	A0A4W2IAD3	SEC23A	BOBOX Protein transport protein SEC23	15	10
252	P12378	UGDH	BOVIN UDP-glucose 6-dehydrogenase	10	10
253	E1BIB4	HNRNPL	BOVIN Heteroous nuclear ribonucleoprotein L	10	10
254	A0A3Q1MJL6	GPRC5C	BOVIN G-protein-coupled receptor family C group 5 member C	11	11
255	A0A4W2CSD8	YWHAZ	BOBOX Tyrosine 3-monooxygenase/tryptophan 5-monooxygenase activation protein zeta	15	11
256	A0A4W2DUT3	RPL32	BOBOX 60S ribosomal protein L32	11	11
257	A0A4W2GJQ2	RPS14	BOBOX Ribosomal protein S14	11	11
258	Q1LZ81	PDCD6	BOVIN PDCD6 protein	11	11
259	A0A4W2EZT4	FAM151A	BOBOX Protein FAM151A-like	11	11
260	A3KN51	TSG101	BOVIN TSG101 protein	11	11
261	A5D7Q4	CSDA	BOVIN CSDA protein	20	11
262	F1N6N3	EHD3	BOVIN EH domain containing 3	27	11
263	Q32LF7	B4GALT4	BOVIN UDP-Gal:betaGlcNAc beta 1,4-galactosyltransferase, polypeptide 4	11	11
264	A0A3Q1MPD9	STX2	BOVIN Syntaxin 2	11	11
265	A0A4W2GQ41	SEMA3C	BOBOX Semaphorin-3C	11	11
266	A0A4W2GKV6	SEC22B	BOBOX SEC22 homolog B, vesicle trafficking protein	11	11
267	A0A4W2CAD9	MYL12B	BOBOX Myosin regulatory light chain 12B	12	12
268	A0A4W2D816	SELENBP1	BOBOX Uncharacterized protein	12	12
269	A0A4W2DJ99	LMLN	BOBOX 60S ribosomal protein L35a	12	12
270	A0A4W2DW35	CLIC1	BOBOX Chloride intracellular channel protein	12	12
271	A0A4W2FHQ6	UPK3BL2	BOBOX Uroplakin 3B like 2	12	12
272	A0A4W2FNE6	RALB	BOBOX Small monomeric GTPase	12	12
273	A0A4W2FQP8	RPL31	BOBOX 60S ribosomal protein L31	12	12
274	A0A4W2HBQ0	YWHAH	BOBOX Tyrosine 3-monooxygenase/tryptophan 5-monooxygenase activation protein eta	15	12
275	A7MBH9	AI2	BOVIN G protein subunit alpha i2	14	12
276	B0JYN2	RAN	BOVIN GTP-binding nuclear protein Ran	12	12
277	F1MBF6	RAB6A	BOVIN RAB6A, member RAS onco family	12	12
278	Q5E956	TPI1	BOVIN Triosephosphate isomerase	12	12
279	A5D9B6	SDCBP	BOVIN Syntenin	12	12
280	A0A4W2D320	TMC4	BOBOX Transmembrane channel-like protein	12	12
281	A0A4W2EUS7	GPC1	BOBOX Glypican-1	12	12
282	A0A4W2GKP1	DNAJA1	BOBOX DnaJ heat shock protein family (Hsp40) member A1	12	12
283	A0A4W2HSI3	CAPZA1	BOBOX F-actin-capping protein subunit alpha	12	12
284	F1N6D4	SLC34A2	BOVIN Na(+)-dependent phosphate cotransporter 2B	12	12
285	Q0P5B0	ARRDC1	BOVIN Arrestin domain containing 1	12	12
286	A0A3Q1LXR9	ACTR2	BOVIN Actin-related protein 2	12	12
287	A0A4W2G9R5	CRB2	BOBOX Crumbs cell polarity complex component 2	12	12
288	F1MGQ5	ITCH	BOVIN E3 ubiquitin-protein ligase	12	12
289	P13753	─	BOVIN BOLA class I histocompatibility antigen, alpha chain BL3-7	17	12
290	P17248	WARS1	BOVIN Tryptophan--tRNA ligase, cytoplasmic	12	12
291	Q3T0Y1	OTUB1	BOVIN Ubiquitin thioesterase	12	12
292	A0A4W2IMT5	PAK2	BOBOX Non-specific serine/threonine protein kinase	12	12
293	A0A4W2FI16	PLCB4	BOBOX 1-phosphatidylinositol 4,5-bisphosphate phosphodiesterase	12	12
294	A0A4W2III9	OSCP1	BOBOX Organic solute carrier partner 1	12	12
295	A0A4W2CVW6	CPNE1	BOBOX Copine-1	13	12
296	A0A3Q1LVU1	FTH1	BOVIN Ferritin	12	12
297	A0A4W2CDD8	RPL27	BOBOX 60S ribosomal protein L27	13	13
298	A0A4W2DHD1	RPL18A	BOBOX 60S ribosomal protein L18a	13	13
299	A0A4W2DTY6	RPLP2	BOBOX 60S acidic ribosomal protein P2	13	13
300	A0A4W2EFE8	RPL18	BOBOX Ribosomal protein L18	13	13
301	A0A4W2HL08	CAPS	BOBOX Calcyphosine	13	13
302	A0A4W2I9W7	RAB2A	BOBOX RAB2A, member RAS oncogene family	13	13
303	Q76I82	RPS15A	BOVIN 40S ribosomal protein S15a	13	13
304	A0A4W2EKE8	NAPA	BOBOX NSF attachment protein alpha	13	13
305	A0A4W2F700	BASP1	BOBOX Brain abundant membrane attached sial protein 1	13	13
306	A5D7J6	CALR	BOVIN Calreticulin	13	13
307	P21856	GDI1	BOVIN Rab GDP dissociation inhibitor alpha	20	13
308	Q3ZC07	ACTC1	BOVIN Actin, alpha cardiac muscle 1	34	13
309	A0A4W2H2D6	PSMB4	BOBOX Proteasome subunit beta	13	13
310	Q1JPA2	EEF1G	BOVIN Elongation factor 1-gamma (Fragment)	13	13
311	A0A4W2D9J3	PTX3	BOBOX Uncharacterized protein	13	13
312	A0A4W2C3R2	H1-5	BOBOX H15 domain-containing protein	16	13
313	A0A4W2IIW9	VNN2	BOBOX Vanin 2	13	13
314	A0A4W2DF00	TAGLN2	BOBOX Transgelin	14	14
315	A0A4W2E5E8	RPL28	BOBOX 60S ribosomal protein L28	14	14
316	A0A4W2E7R0	RPS11	BOBOX 40S ribosomal protein S11	14	14
317	A0A4W2EXD9	PRDX1	BOBOX Peroxiredoxin-1	14	14
318	A0A4W2EXX8	RPS8	BOBOX 40S ribosomal protein S8	14	14
319	F1MMU4	H1-10	BOVIN H1.10 linker histone	14	14
320	P55859	PNP	BOVIN Purine nucleoside phosphorylase	14	14
321	A0A4W2HP47	PSMA5	BOBOX Proteasome subunit alpha type	14	14
322	A0A4W2G8M4	TFG	BOBOX Trafficking from ER to golgi regulator	14	14
323	A0A4W2I8P2	LZTFL1	BOBOX Leucine zipper transcription factor-like protein 1	14	14
324	A0A4W2I9D0	LOC113886404	BOBOX GST class-pi	14	14
325	F1MJQ1	RAB7A	BOVIN Ras-related protein Rab-7a	14	14
326	A0A3Q1MA07	SERPINB5	BOVIN Serpin B5	14	14
327	A0A4W2FQT7	PSMA4	BOBOX Proteasome subunit alpha type	14	14
328	Q3MHZ0	FLOT1	BOVIN Flotillin (Fragment)	14	14
329	A0A4W2GGE1	PSMA2	BOBOX Proteasome subunit alpha type	14	14
330	Q4ZJS0	BoLA-N	BOVIN MHC class I antigen (Fragment)	18	14
331	F1N3S4	CUL4A	BOVIN Cullin 4A	22	14
332	A0A452DIA7	RPS2	BOVIN 40S ribosomal protein S2	15	15
333	A0A4W2C254	PACSIN2	BOBOX Protein kinase C and casein kinase substrate in neurons 2	15	15
334	A0A4W2CE57	CPNE3	BOBOX Uncharacterized protein	15	15
335	A0A4W2EP25	RAB11B	BOBOX RAB11B, member RAS oncogene family	15	15
336	A0A4W2GDR3	ARF3	BOBOX Peptidylprolyl isomerase	15	15
337	A0A4W2HDP9	RPL8	BOBOX 60S ribosomal protein L8	15	15
338	A0A4W2HHA6	─	BOBOX Histone H2B	15	15
339	E1BK63	─	BOVIN Ribosomal protein L15	15	15
340	Q2T9M8	SNAP23	BOVIN Synaptosomal-associated protein	15	15
341	Q862J9	─	BOVIN 60S ribosomal protein L17 (Fragment)	15	15
342	Q58DU5	PSMA3	BOVIN Proteasome subunit alpha type-3	15	15
343	A0A4W2CY70	SMPDL3B	BOBOX Acid sphingomyelinase-like phosphodiesterase	15	15
344	A0A4W2DWX6	SIL1	BOBOX SIL1 nucleotide exchange factor	15	15
345	A0A4W2H7C1	CLIC4	BOBOX Chloride intracellular channel protein	15	15
346	A6QLL8	ALDOA	BOVIN Fructose-bisphosphate aldolase	15	15
347	A0A4W2FND9	PSMB1	BOBOX Proteasome subunit beta	15	15
348	E1BF20	HNRNPH1	BOVIN Heteroous nuclear ribonucleoprotein H1	15	15
349	G5E6P3	A13	BOVIN G protein subunit alpha 13	16	15
350	Q3ZBG1	RAB14	BOVIN Ras-related protein Rab-14	15	15
351	A0A4W2D2G4	EML4	BOBOX HELP domain-containing protein	15	15
352	Q5E9D7	PSMC1	BOVIN Proteasome 26S ATPase subunit 1	15	15
353	A0A3Q1LZ47	MACROH2A1	BOVIN Core histone macro-H2A	15	15
354	A0A4W2CXI4	EIF2B4	BOBOX Eukaryotic translation initiation factor 2B subunit delta	16	16
355	A0A4W2E0U9	RPL19	BOBOX Ribosomal protein L19	16	16
356	A0A4W2EM37	RPL10	BOBOX Ribosomal L16 domain-containing protein	16	16
357	A0A4W2FZ41	AK1	BOBOX Adenylate kinase isoenzyme 1	16	16
358	A0A4W2HK63	RPL10A	BOBOX Ribosomal protein	16	16
359	A0A4W2HPZ4	RARRES1	BOBOX Retinoic acid receptor responder 1	16	16
360	A0A4W2I571	ALDH3B1	BOBOX Aldehyde dehydrogenase	17	16
361	E1BMW9	PURA	BOVIN Purine rich element binding protein A	20	16
362	P20072	ANXA7	BOVIN Annexin A7	16	16
363	Q861S4	RPL21	BOVIN 60S ribosomal protein L21 (Fragment)	16	16
364	A0A3Q1LPY0	MUC4	BOVIN Mucin 4, cell surface associated	16	16
365	A0A4W2CBE0	TMC5	BOBOX Transmembrane channel-like protein	16	16
366	A0A4W2CSK0	STK24	BOBOX Serine/threonine kinase 24	16	16
367	A0A4W2DGI4	SRC	BOBOX Tyrosine-protein kinase	17	16
368	F1MYB8	VWA7	BOVIN von Willebrand factor A domain-containing protein 7	16	16
369	F1N036	DNAJC3	BOVIN DnaJ homolog subfamily C member 3	16	16
370	G3X6K8	HP	BOVIN Haptoglobin	16	16
371	A0A4W2BM95	CPD	BOBOX Carboxypeptidase D	16	16
372	A0A4W2F1U3	PDXK	BOBOX Pyridoxal kinase	16	16
373	A0A4W2HA65	IDH1	BOBOX Isocitrate dehydrogenase [NADP]	17	16
374	F1N7H7	DYNC1I2	BOVIN Cytoplasmic dynein 1 intermediate chain 2	16	16
375	P06623	CNP	BOVIN 2,3-cyclic-nucleotide 3-phosphodiesterase	16	16
376	A6QLB5	EML3	BOVIN EML3 protein	16	16
377	A7E3Q2	HSPA2	BOVIN Heat shock 70kDa protein 1A	27	16
378	A7MB50	TBCD	BOVIN Tubulin-specific chaperone D	16	16
379	A0A4W2IN50	RABEP1	BOBOX Rabaptin, RAB GTPase binding effector protein 1	16	16
380	F1N2F1	NIBAN1	BOVIN Niban apoptosis regulator 1	16	16
381	P53710	ITGA2	BOVIN Integrin alpha-2 (Fragment)	16	16
382	F1MLB8	ATP5F1A	BOVIN ATP synthase subunit alpha	16	16
383	F5XVA9	VWF	BOVIN von Willebrand factor	16	16
384	A0A452DIF5	H1-2	BOVIN H1.2 linker histone, cluster member	17	17
385	A0A4W2BWD1	RAB1B	BOBOX RAB1B, member RAS oncogene family	17	17
386	A0A4W2CDR8	PSMA6	BOBOX Proteasome subunit alpha type	17	17
387	A0A4W2E5K6	LOC113883694	BOBOX Uncharacterized protein	17	17
388	A0A4W2FTR7	PRELP	BOBOX Proline and arginine rich end leucine rich repeat protein	17	17
389	A0A4W2G819	DGKB	BOBOX Diacylglycerol kinase	17	17
390	A0A4W2HGE7	RPL13	BOBOX 60S ribosomal protein L13	17	17
391	A0A4W2HV66	RPS16	BOBOX Ribosomal protein S16	17	17
392	P04896	AS	BOVIN Guanine nucleotide-binding protein G(s) subunit alpha isoforms short	17	17
393	P61257	RPL26	BOVIN 60S ribosomal protein L26	17	17
394	P62803	─	BOVIN Histone H4	17	17
395	A0A4W2GSK0	SERBP1	BOBOX SERPINE1 mRNA binding protein 1	17	17
396	F1MUP9	VAT1	BOVIN Vesicle amine transport 1	17	17
397	F1N443	PRMT5	BOVIN Protein arginine N-methyltransferase 5	17	17
398	A0A4W2EAN6	CAB39	BOBOX Uncharacterized protein	17	17
399	A0A4W2GKH8	FKBP4	BOBOX Peptidylprolyl isomerase	17	17
400	A0A4W2H8Q8	RPS7	BOBOX 40S ribosomal protein S7	17	17
401	Q5E9K0	PSMB2	BOVIN Proteasome subunit beta type-2	17	17
402	A0A3Q1NGX5	ILF2	BOVIN Interleukin enhancer binding factor 2	17	17
403	A0A4W2F627	HNRNPR	BOBOX Heterogeneous nuclear ribonucleoprotein R	21	17
404	A6QR01	LRRC47	BOVIN LRRC47 protein	17	17
405	A8E4P3	STOM	BOVIN STOM protein	18	18
406	P63243	RACK1	BOVIN Receptor of activated protein C kinase 1	18	18
407	A0A4W2CPZ8	YWHAB	BOBOX Tyrosine 3-monooxygenase/tryptophan 5-monooxygenase activation protein beta	20	18
408	F1MTV0	DPP4	BOVIN Dipeptidyl peptidase 4	18	18
409	A0A4W2GYC0	MAP7	BOBOX Microtubule associated protein 7	18	18
410	Q3YJL7	BoLA	BOVIN MHC class I antigen (Fragment)	18	18
411	Q3ZCI4	PGD	BOVIN 6-phosphogluconate dehydrogenase, decarboxylating	18	18
412	A0A4W2GUV8	RPSA	BOBOX 40S ribosomal protein SA	18	18
413	A0A4W2FN01	DCTN2	BOBOX Dynactin subunit 2	18	18
414	A0A4W2HD57	PSMD5	BOBOX 26S proteasome non-ATPase regulatory subunit 5	18	18
415	A0A4W2IDJ3	ATP13A3	BOBOX ATPase 13A3	18	18
416	A0A4W2IQT0	RHPN2	BOBOX Rhophilin Rho GTPase binding protein 2	18	18
417	A7Z014	TKT	BOVIN TKT protein	18	18
418	Q1RMX7	NANS	BOVIN N-acetylneuraminate synthase	18	18
419	A0A4W2FE06	UGP2	BOBOX UTP--glucose-1-phosphate uridylyltransferase	18	18
420	A0A4W2FX89	IGF2R	BOBOX Insulin like growth factor 2 receptor	18	18
421	A0A4W2GXB1	LOC113891189	BOBOX Aldose reductase	18	18
422	A0A4W2FKP9	AQ	BOBOX G protein subunit alpha q	19	19
423	A0A4W2GW83	ALB	BOBOX Albumin	24	19
424	A0A4W2H475	RPLP0	BOBOX 60S acidic ribosomal protein P0	19	19
425	A0A4W2GLD1	PSMA7	BOBOX Proteasome subunit alpha type	19	19
426	A0A4W2GRC2	EIF2S3	BOBOX Protein-synthesizing GTPase	19	19
427	A0A4W2IE73	PGK1	BOBOX Phosphoglycerate kinase	19	19
428	E1BHH6	PODN	BOVIN Podocan	19	19
429	F1MZU2	NSF	BOVIN Vesicle-fusing ATPase	19	19
430	Q5EAD2	PHGDH	BOVIN D-3-phosphoglycerate dehydrogenase	19	19
431	A0A4W2FW26	PSMA1	BOBOX Proteasome subunit alpha type	19	19
432	A0A4W2H9Y6	AP2A1	BOBOX AP-2 complex subunit alpha	27	19
433	A0A4W2HZM5	ARHGAP1	BOBOX Rho GTPase activating protein 1	19	19
434	F2Z4F0	ACTR1A	BOVIN Actin related protein 1A	19	19
435	A6QQT4	ALDH3A2	BOVIN Aldehyde dehydrogenase	19	19
436	A0A4W2GY45	NUCB1	BOBOX Nucleobindin-1	19	19
437	A0A4W2HBK9	CCT4	BOBOX T-complex protein 1 subunit delta	19	19
438	A0A4W2EMD8	RPS6	BOBOX 40S ribosomal protein S6	20	20
439	F1N3Y1	TCAF2	BOVIN TRPM8 channel-associated factor 2	20	20
440	A0A4W2CZ38	EHD4	BOBOX EH domain containing 4	25	20
441	A0A4W2BXS6	TTC38	BOBOX Tetratricopeptide repeat protein 38	20	20
442	Q17QG2	NUDC	BOVIN Nuclear migration protein nudC	20	20
443	Q3SYV4	CAP1	BOVIN Adenylyl cyclase-associated protein 1	20	20
444	A0A4W2D4U6	SEC23B	BOBOX Protein transport protein SEC23	20	20
445	A0A3Q1MCC2	AP3D1	BOVIN AP-3 complex subunit delta	20	20
446	A0A4W2C9V0	MFGE8	BOBOX Milk fat globule-EGF factor 8 protein	21	21
447	A0A4W2CTM6	PURB	BOBOX Purine rich element binding protein B	21	21
448	A0A4W2F9C0	YBX1	BOBOX Y-box binding protein 1	21	21
449	A0A4W2HG87	DDX31	BOBOX DEAD-box helicase 31	21	21
450	Q2TBQ5	RPL7A	BOVIN 60S ribosomal protein L7a	21	21
451	A0A4W2DSN0	CNDP2	BOBOX Carnosine dipeptidase 2	21	21
452	A0A4W2EZ83	LDHB	BOBOX L-lactate dehydrogenase	24	21
453	E1BM92	PROM2	BOVIN Prominin 2	21	21
454	A0A4W2BUC1	COPG1	BOBOX Coatomer subunit gamma	21	21
455	A0A3Q1MEG1	AGO1	BOVIN Argonaute RISC component 1	21	21
456	A0A4W2DNY9	STIP1	BOBOX Hsc70/Hsp90-organizing protein	21	21
457	A0A4W2HI77	MYBBP1A	BOBOX MYB binding protein 1a	21	21
458	A0A4W2CJ87	PRDX6	BOBOX Peroxiredoxin-6	22	22
459	A0A4W2CJG3	RPL13A	BOBOX 60S ribosomal protein L13a	22	22
460	Q861U5	─	BOVIN 40S ribosomal protein S18 (Fragment)	22	22
461	E1BB38	SRP72	BOVIN Sial recoition particle subunit SRP72	22	22
462	A0A3Q1M1M7	JUP	BOVIN Junction plakoglobin	22	22
463	A0A4W2EWF6	SSB	BOBOX Small RNA binding exonuclease protection factor La	22	22
464	F6QJE8	PAFAH1B1	BOVIN Platelet-activating factor acetylhydrolase IB subunit alpha	22	22
465	A0A4W2C4Q9	CKB	BOBOX Creatine kinase	22	22
466	A0A4W2C8Y2	EIF4A1	BOBOX RNA helicase	27	22
467	F1MDW1	MARS1	BOVIN Methionine--tRNA ligase, cytoplasmic	22	22
468	A0A4W2BRY5	EPB41L3	BOBOX FERM domain-containing protein	22	22
469	A0A4W2BSQ7	PSMD11	BOBOX Proteasome 26S subunit, non-ATPase 11	22	22
470	A0A4W2C499	SLC9A3R1	BOBOX Na(+)/H(+) exchange regulatory cofactor NHE-RF	23	23
471	A0A4W2CGY0	NT5E	BOBOX Ecto-5-nucleotidase	23	23
472	A0A4W2GZL4	IL1RAP	BOBOX Interleukin 1 receptor accessory protein	23	23
473	A0A4W2HPP0	─	BOBOX Uncharacterized protein	23	23
474	E9RHW1	HSPB1	BOVIN Heat shock 27 kDa protein	23	23
475	P68103	EEF1A1	BOVIN Elongation factor 1-alpha 1	23	23
476	Q58DW5	RPL5	BOVIN 60S ribosomal protein L5	23	23
477	A0A3Q1M3Q7	PDIA4	BOVIN Protein disulfide-isomerase A4	23	23
478	A0A4W2HSB0	MATN4	BOBOX Matrilin 4	23	23
479	A0A4W2IIA5	ELP3	BOBOX Elongator complex protein 3	23	23
480	F1MHC2	STXBP2	BOVIN Syntaxin binding protein 2	23	23
481	F1MXR0	BAIAP2L1	BOVIN BAR/IMD domain containing adaptor protein 2 like 1	23	23
482	A0A3Q1LZU8	GANAB	BOVIN Glucosidase II alpha subunit	23	23
483	A0A4W2ETJ7	HNRNPK	BOBOX Heterogeneous nuclear ribonucleoprotein K	23	23
484	A0A3Q1MW68	PATJ	BOVIN PATJ crumbs cell polarity complex component	23	23
485	A0A4W2F424	PSMC2	BOBOX 26S proteasome AAA-ATPase subunit RPT1	23	23
486	A0A4W2GLG6	CACNA2D1	BOBOX Calcium voltage-gated channel auxiliary subunit alpha2delta 1	23	23
487	P09487	ALPL	BOVIN Alkaline phosphatase, tissue-nonspecific isozyme	24	24
488	A0A4W2BZJ4	RDX	BOBOX Radixin	39	24
489	A0A4W2CDE1	─	BOBOX eIF2B	24	24
490	F1MMK8	KARS1	BOVIN Lysine--tRNA ligase	24	24
491	A0A4W2FWX9	EIF3E	BOBOX Eukaryotic translation initiation factor 3 subunit E	24	24
492	F1MLE1	DIP2B	BOVIN Disco interacting B	24	24
493	A0A4W2D2Y6	RPS9	BOBOX 40S ribosomal protein S9	25	25
494	A7MBG8	RUVBL1	BOVIN RuvB-like helicase	25	25
495	F1MUN7	ANXA11	BOVIN Annexin	25	25
496	P62261	YWHAE	BOVIN 14-3-3 protein epsilon	25	25
497	A0A4W2DBT5	PGM2	BOBOX Phosphoglucomutase 2	25	25
498	E1BPI3	FRK	BOVIN Tyrosine-protein kinase	25	25
499	A0A4W2EUF6	HDLBP	BOBOX High density lipoprotein binding protein	25	25
500	F1MZ85	VCAN	BOVIN Versican core protein	25	25
501	A0A4W2DX34	SEC23IP	BOBOX SEC23 interacting protein	25	25
502	F1MKJ5	WASHC5	BOVIN WASH complex subunit 5	25	25
503	A0A4W2DVM3	TRIM25	BOBOX Uncharacterized protein	26	26
504	A0A4W2HV14	STXBP1	BOBOX Syntaxin binding protein 1	26	26
505	A0A4W2HYT7	NIBAN2	BOBOX Niban apoptosis regulator 2	26	26
506	A0A4W2F0S3	DARS1	BOBOX Aspartate--tRNA ligase, cytoplasmic	26	26
507	A0A4W2HAX4	TTLL12	BOBOX Tubulin tyrosine ligase like 12	26	26
508	A0A4W2CRW3	─	BOBOX Annexin	27	27
509	A0A4W2E7H4	RPL6	BOBOX 60S ribosomal protein L6	27	27
510	A5D7E8	PDIA3	BOVIN Protein disulfide-isomerase	27	27
511	A6H7J6	P4HB	BOVIN Protein disulfide-isomerase	27	27
512	Q9XSJ4	ENO1	BOVIN Alpha-enolase	27	27
513	A0A4W2ET72	NCKAP1	BOBOX Uncharacterized protein	27	27
514	A7E3D9	ACSL4	BOVIN ACSL4 protein (Fragment)	27	27
515	A0A452DI24	GDI2	BOVIN Rab GDP dissociation inhibitor	28	28
516	A0A4W2C999	PIK3C2A	BOBOX 40S ribosomal protein S13	28	28
517	A0A4W2CVZ4	HNRNPU	BOBOX Heterogeneous nuclear ribonucleoprotein U	28	28
518	A0A4W2DVZ1	TUBB	BOBOX Tubulin beta chain	28	28
519	A0A4W2GAA4	RPL7	BOBOX Ribosomal protein L7	28	28
520	A0A4W2IRD9	ENPP3	BOBOX Ectonucleotide pyrophosphatase/phosphodiesterase 3	28	28
521	P10096	GAPDH	BOVIN Glyceraldehyde-3-phosphate dehydrogenase	28	28
522	Q3T169	RPS3	BOVIN 40S ribosomal protein S3	28	28
523	A0A3Q1LNK7	SRP68	BOVIN Sial recoition particle subunit SRP68	28	28
524	E1BBY7	HSPA4	BOVIN Heat shock 70 kDa protein 4	28	28
525	P19858	LDHA	BOVIN L-lactate dehydrogenase A chain	28	28
526	A0A4W2GFK9	DHX30	BOBOX RNA helicase	28	28
527	A7MBI5	DPYSL3	BOVIN DPYSL3 protein	28	28
528	E1B8N6	LMNB1	BOVIN Lamin B1	29	28
529	A0A3Q1MHG7	ANXA4	BOVIN Annexin	29	29
530	A0A4W2HE91	TARS1	BOBOX Threonyl-tRNA synthetase	29	29
531	A0A4W2DNT9	RARS1	BOBOX Arginine--tRNA ligase, cytoplasmic	29	29
532	A0A4W2EST1	WDR1	BOBOX WD repeat domain 1	29	29
533	A0A3Q1M124	CAPN1	BOVIN Calcium-activated neutral proteinase 1	29	29
534	F1MS40	CFDP2	BOVIN Craniofacial development protein 2	29	29
535	E1B7R0	DIS3L2	BOVIN DIS3-like exonuclease 2	29	29
536	A0A4W2CHD9	CAPN5	BOBOX Calpain 5	30	30
537	A0A4W2CZY6	LOC113885433	BOBOX Annexin	30	30
538	E1BPL8	MME	BOVIN Atriopeptidase	30	30
539	G3N262	RPS3A	BOVIN 40S ribosomal protein S3a	30	30
540	G3X696	SLK	BOVIN Non-specific serine/threonine protein kinase	30	30
541	A0A4W2ESD2	AP2M1	BOBOX AP-2 complex subunit mu	30	30
542	A0A4W2H4J1	DDX17	BOBOX RNA helicase	30	30
543	A0A4W2DWT8	LLGL2	BOBOX LLGL domain-containing protein	30	30
544	A0A4W2H2Y9	AHCY	BOBOX Adenosylhomocysteinase	30	30
545	F1MQ43	DOCK9	BOVIN Dedicator of cytokinesis 9	30	30
546	A0A4W2C3S4	RPL3	BOBOX Uncharacterized protein	31	31
547	P79103	RPS4	BOVIN 40S ribosomal protein S4	31	31
548	Q5EAD0	BAIAP2	BOVIN Brain-specific angiogenesis inhibitor 1-associated protein 2	31	31
549	A0A3Q1LTY7	AGRN	BOVIN Agrin	31	31
550	J7K1V4	─	BOBOX Lactotransferrin	31	31
551	A0A4W2CP27	PABPC1	BOBOX Polyadenylate-binding protein	31	31
552	A0A3Q1MM65	RPL4	BOVIN 60S ribosomal protein L4	32	32
553	A0A4W2IJ03	RUVBL2	BOBOX RuvB-like helicase	32	32
554	E9LZ03	─	BOVIN Prominin-1	32	32
555	E1BKX1	CEMIP	BOVIN Hyaluronoglucosaminidase	32	32
556	P08728	KRT19	BOVIN Keratin, type I cytoskeletal 19	42	32
557	A0A4W2FU58	G6PD	BOBOX Glucose-6-phosphate 1-dehydrogenase	32	32
558	A0A4W2IHM5	PARP1	BOBOX Poly [ADP-ribose] polymerase	32	32
559	A0A452DJ66	TUBA1D	BOVIN Tubulin alpha chain	33	33
560	A0A4W2I521	EPHX2	BOBOX Epoxide hydrolase 2	33	33
561	A0A4W2IRI4	ANXA5	BOBOX Annexin	33	33
562	A0A4W2HMP5	CYFIP1	BOBOX Cytoplasmic FMR1-interacting protein	33	33
563	A0A4W2ECC5	ALDH1A1	BOBOX Aldehyde dehydrogenase 1 family member A1	33	33
564	A0A4W2C7K7	AP2B1	BOBOX AP complex subunit beta	33	33
565	A0A4W2BV02	QARS1	BOBOX Glutaminyl-tRNA synthetase	33	33
566	Q29S21	KRT7	BOVIN Keratin, type II cytoskeletal 7	45	33
567	F1MQJ0	ACE	BOVIN Angiotensin-converting enzyme	34	34
568	A7E355	SYNCRIP	BOVIN SYNCRIP protein (Fragment)	34	34
569	A0A4W2GQZ4	USO1	BOBOX General vesicular transport factor p115	34	34
570	F1MMA0	ILF3	BOVIN Interleukin enhancer binding factor 3	34	34
571	A0A4W2DYQ2	ACTB	BOBOX Actin beta	35	35
572	A0A5A4UBP5	HSP70	BOVIN Heat shock protein 70	38	35
573	G3X6I0	FCGBP	BOVIN Uncharacterized protein	35	35
574	F1MJ56	MYO1D	BOVIN Unconventional myosin-Id	35	35
575	A0A4W2HNU0	MYO1C	BOBOX Myosin IC	35	35
576	A5PKJ5	UNC45A	BOVIN UNC45A protein	35	35
577	A0A4W2D7L8	PKM	BOBOX Pyruvate kinase	36	36
578	Q2HJ49	MSN	BOVIN Moesin	48	37
579	E1BP91	NPEPPS	BOVIN Aminopeptidase	37	37
580	A0JN52	SF3B3	BOVIN Splicing factor 3B subunit 3	37	37
581	A0A4W2E9H5	ATP2B2	BOBOX Calcium-transporting ATPase	38	38
582	A0A4W2FQF1	A2M	BOBOX Alpha-2-macroglobulin	39	38
583	A0A4W2BVA2	LAMB2	BOBOX Uncharacterized protein	38	38
584	E1B864	ITGB4	BOVIN Integrin beta	38	38
585	F2FB38	MUC16	BOVIN Mucin-16	39	39
586	A0A4W2D222	ELP1	BOBOX Elongator complex protein 1	39	39
587	Q5E9R3	EHD1	BOVIN EH domain-containing protein 1	40	40
588	A0A4W2DR39	SEC31A	BOBOX Uncharacterized protein	40	40
589	A0A3Q1LUJ8	ATP1A1	BOVIN Sodium/potassium-transporting ATPase subunit alpha	41	41
590	Q0VCX2	HSPA5	BOVIN Endoplasmic reticulum chaperone BiP	42	41
591	F1N6C4	EPS8	BOVIN Epidermal growth factor receptor pathway substrate 8	42	42
592	G5E630	USP9X	BOVIN Ubiquitinyl hydrolase 1	42	42
593	A0A4W2CVQ1	ANXA2	BOBOX Annexin	43	43
594	A0A4W2H5S9	HYOU1	BOBOX Hypoxia up-regulated 1	43	43
595	F6S1Q0	KRT18	BOVIN Keratin 18	44	44
596	Q28042	OVGP1	BOVIN Oviduct-specific glycoprotein (Fragment)	44	44
597	Q76LV1	HSP90AB1	BOVIN Heat shock protein HSP 90-beta	68	44
598	A0A4W2D5W8	EEF2	BOBOX Death associated protein kinase 3	44	44
599	A0A4W2FWL8	MYO6	BOBOX Unconventional myosin-6	44	44
600	A0A4W2IET3	PYGL	BOBOX Alpha-1,4 glucan phosphorylase	44	44
601	G8JKX8	COPB2	BOVIN Coatomer subunit beta	45	45
602	A0A3Q1LRY6	NCL	BOVIN Nucleolin	45	45
603	A0A4W2C608	─	BOBOX RING-type domain-containing protein	46	46
604	A0A4W2E9V9	DCTN1	BOBOX Dynactin subunit 1	47	47
605	F1MU12	KRT8	BOVIN Keratin, type II cytoskeletal 8	56	48
606	A0A4W2CN44	DES	BOBOX Desmin	54	48
607	A0A4W2FJT1	HSPA8	BOBOX Heat shock protein family A (Hsp70) member 8	49	49
608	E1BKM4	PDCD6IP	BOVIN Programmed cell death 6 interacting protein	49	49
609	A0A4W2D8A9	MOV10	BOBOX RNA helicase	49	49
610	F1N0J2	MAP4	BOVIN Microtubule-associated protein	50	50
611	A7MBJ5	CAND1	BOVIN Cullin-associated NEDD8-dissociated protein 1	50	50
612	A5D7D1	ACTN4	BOVIN Alpha-actinin-4	69	51
613	Q95M18	HSP90B1	BOVIN Endoplasmin	54	52
614	A0A3Q1MGD3	LRBA	BOVIN LPS responsive beige-like anchor protein	52	52
615	A0A3Q1MTY6	MAP1B	BOVIN Microtubule associated protein 1B	53	52
616	F1MYG5	LMNA	BOVIN Lamin A/C	52	52
617	A0A4W2GIZ9	ANXA6	BOBOX Annexin	53	53
618	A0A4W2HQR5	HUWE1	BOBOX HECT-type E3 ubiquitin transferase	53	53
619	A0A4W2HYA4	EZR	BOBOX Ezrin	54	54
620	F1MD77	LAMC1	BOVIN Laminin subunit gamma 1	54	54
621	A0A4W2GH10	ANPEP	BOBOX Aminopeptidase	57	57
622	A0A4W2E8T3	CD109	BOBOX CD109 molecule	58	58
623	A0A4W2CRS0	FASN	BOBOX Fatty acid synthase	59	59
624	A0A4W2HM59	CSPG4	BOBOX Chondroitin sulfate proteoglycan 4	59	59
625	F1MNT4	LAMB1	BOVIN Laminin subunit beta 1	60	60
626	A0A4W2H3F4	TOP2B	BOBOX DNA topoisomerase 2	60	60
627	A0A4W2HI00	KTN1	BOBOX Kinectin 1	61	61
628	A0A4W2DST4	AKAP9	BOBOX Uncharacterized protein	61	61
629	A0A4W2EG96	VCP	BOBOX 15S Mg(2+)-ATPase p97 subunit	64	64
630	G3X6L9	EPRS1	BOVIN Glutamyl-prolyl-tRNA synthetase 1	65	65
631	A0A4W2BY01	VCL	BOBOX Metavinculin	65	65
632	E1BH78	SNRNP200	BOVIN Small nuclear ribonucleoprotein U5 subunit 200	67	67
633	A0A4W2IEJ4	MYOF	BOBOX Myoferlin	69	69
634	A0A4W2DQS5	MYH11	BOBOX Uncharacterized protein	85	69
635	A0A4W2CIB6	VIM	BOBOX Vimentin	71	71
636	A0A3Q1MPS4	ACTN1	BOVIN Alpha-actinin-1	72	72
637	A0A3Q1MGJ7	PKHD1L1	BOVIN PKHD1 like 1	73	73
638	A0A4W2F0I3	COPA	BOBOX Coatomer subunit alpha	73	73
639	F1MF78	SYNE2	BOVIN Spectrin repeat containing nuclear envelope protein 2	73	73
640	A0A3Q1LWU2	SPTBN2	BOVIN Spectrin beta chain	89	73
641	A0A452DIZ9	MYH10	BOVIN Myosin-10	97	76
642	A0A4W2H231	DSP	BOBOX Desmoplakin	78	78
643	F1MNN6	MVP	BOVIN Major vault protein	79	79
644	Q76LV2	HSP90AA1	BOVIN Heat shock protein HSP 90-alpha	79	79
645	F1N6H1	LRP2	BOVIN LDL receptor related protein 2	85	85
646	A0A4W2E6H3	IQGAP1	BOBOX IQ motif containing GTPase activating protein 1	94	94
647	A0A4W2EH52	TPR	BOBOX Nucleoprotein TPR	94	94
648	A0A4W2GV41	CLTC	BOBOX Clathrin heavy chain	97	97
649	A0A3Q1ML65	EEA1	BOVIN Early endosome antigen 1	99	99
650	A0A3Q1MQ34	FLNB	BOVIN Filamin B	125	116
651	A0A4W2EE48	MYH14	BOBOX Myosin heavy chain 14	147	141
652	A0A4W2HN26	FLNA	BOBOX Filamin A	144	144
653	A0A4W2CJT3	NUMA1	BOBOX Uncharacterized protein	161	161
654	A0A4W2BU36	AHNAK	BOBOX PDZ domain-containing protein	189	189
655	F1MQ37	MYH9	BOVIN Myosin heavy chain 9	193	193
656	F1MYC9	SPTBN1	BOVIN Spectrin beta chain	199	199
657	A0A4W2HR21	SPTAN1	BOBOX Spectrin alpha, non-erythrocytic 1	228	228
658	A0A3Q1LXK9	PLEC	BOVIN Plectin	243	243
659	E1BDX8	DYNC1H1	BOVIN Dynein cytoplasmic 1 heavy chain 1	286	286

## Sheet: (B) Pregnant
	Supplementary file 1B. All 1476 proteins present in the extracellular vesicles of oviductal fluid from pregnant heifers.
	Accession	Symbol	Description	Peptides	Razor + unique peptides
1	A0A1L6KTE1	L2	BPV3 Minor capsid protein L2	2	2
2	A0A3Q1LUE9	─	BOVIN Ig-like domain-containing protein	3	2
3	A0A3Q1M4X6	SMUG1	BOVIN Single-strand selective monofunctional uracil DNA glycosylase	2	2
4	A0A3Q1MBQ7	DNAH5	BOVIN Dynein axonemal heavy chain 5	50	2
5	A0A3Q1MCG3	NT5E	BOVIN Ecto-5-nucleotidase	23	2
6	A0A3Q1MF76	─	BOVIN Uncharacterized protein	2	2
7	A0A3Q1MKR9	AKAP8L	BOVIN A-kinase anchoring protein 8 like	2	2
8	A0A3Q1MPD1	PLSCR4	BOVIN Phospholipid scramblase	2	2
9	A0A3Q1N9C3	─	BOVIN Guanine nucleotide-binding protein subunit gamma	2	2
10	A0A3Q1NKU6	LOC616254	BOVIN ICAM N domain-containing protein	2	2
11	A0A4W2BM61	PBRM1	BOBOX Polybromo 1	2	2
12	A0A4W2C4N7	PLP2	BOBOX MARVEL domain-containing protein	2	2
13	A0A4W2CM56	─	BOBOX Aldo_ket_red domain-containing protein	2	2
14	A0A4W2CPC1	LRRN4	BOBOX Leucine rich repeat neuronal 4	2	2
15	A0A4W2CSG8	PRKAB1	BOBOX Protein kinase AMP-activated non-catalytic subunit beta 1	2	2
16	A0A4W2CUF8	A14	BOBOX G protein subunit alpha 14	7	2
17	A0A4W2CZA9	SH3BGRL3	BOBOX SH3 domain-binding glutamic acid-rich-like protein	2	2
18	A0A4W2DF85	ICA1	BOBOX AH domain-containing protein	2	2
19	A0A4W2DH86	ARL13B	BOBOX ADP ribosylation factor like GTPase 13B	2	2
20	A0A4W2DQX4	B4GAT1	BOBOX Beta-1,4-glucuronyltransferase 1	2	2
21	A0A4W2DTK4	FBXL20	BOBOX F-box and leucine rich repeat protein 20	2	2
22	A0A4W2E4V3	LOC113879933	BOBOX SERPIN domain-containing protein	17	2
23	A0A4W2EUJ4	GOLPH3L	BOBOX Uncharacterized protein	2	2
24	A0A4W2EXX4	YBX3	BOBOX Y-box binding protein 3	14	2
25	A0A4W2EZD3	CYSTM1	BOBOX Cysteine-rich and transmembrane domain-containing protein 1	2	2
26	A0A4W2F1U8	CHMP2B	BOBOX Charged multivesicular body protein 2B	2	2
27	A0A4W2F2E0	S100B	BOBOX Protein S100	2	2
28	A0A4W2F9W1	PNAT1	BOBOX Glucosamine 6-phosphate N-acetyltransferase	2	2
29	A0A4W2FG36	CAV1	BOBOX Caveolin	2	2
30	A0A4W2FL04	─	BOBOX Histone H2A	8	2
31	A0A4W2FMW4	DPCD	BOBOX Protein DPCD	2	2
32	A0A4W2FQ60	HINT3	BOBOX Histidine triad nucleotide binding protein 3	2	2
33	A0A4W2G0V4	EIF4B	BOBOX Eukaryotic translation initiation factor 4B	2	2
34	A0A4W2G1A4	KRT76	BOBOX Keratin, type II cytoskeletal 2 oral-like	9	2
35	A0A4W2G1R7	RAB4B	BOBOX RAB4B, member RAS oncogene family	2	2
36	A0A4W2G421	MAL2	BOBOX Mal, T cell differentiation protein 2	2	2
37	A0A4W2GEH5	VAMP2	BOBOX Synaptobrevin-2	5	2
38	A0A4W2GGG4	─	BOBOX Uncharacterized protein	2	2
39	A0A4W2GQF3	CENPE	BOBOX Centromere protein E	2	2
40	A0A4W2GUC6	FLVCR2	BOBOX Feline leukemia virus subgroup C receptor-related protein 2	2	2
41	A0A4W2GXC1	FHL1	BOBOX Four and a half LIM domains 1	2	2
42	A0A4W2GXU7	WDR35	BOBOX WD repeat-containing protein 35	2	2
43	A0A4W2H4P4	CD151	BOBOX Tetraspanin	2	2
44	A0A4W2H5J1	LTBP1	BOBOX Latent transforming growth factor beta binding protein 1	2	2
45	A0A4W2H715	CTSB	BOBOX Cathepsin B	2	2
46	A0A4W2HA98	CEP135	BOBOX Centrosomal protein 135	2	2
47	A0A4W2HFX9	RAP1B	BOBOX RAP1B, member of RAS oncogene family	10	2
48	A0A4W2HGW9	TPD52L1	BOBOX TPD52 like 1	2	2
49	A0A4W2HLS4	PTP4A2	BOBOX Protein tyrosine phosphatase 4A2	2	2
50	A0A4W2HMQ7	ABCA13	BOBOX ATP binding cassette subfamily A member 13	2	2
51	A0A4W2HQV9	CAPRIN1	BOBOX Cell cycle associated protein 1	2	2
52	A0A4W2I6W8	SPARC	BOBOX osteonectin	2	2
53	A0A4W2I7E1	EPN1	BOBOX Epsin 1	2	2
54	A0A4W2I7V3	MPDU1	BOBOX Mannose-P-dolichol utilization defect 1 protein	2	2
55	A0A4W2I7Y5	FAM126A	BOBOX Family with sequence similarity 126 member A	2	2
56	A0A4W2I9I1	CD81	BOBOX Tetraspanin	2	2
57	A0A4W2IIB5	TM9SF3	BOBOX Transmembrane 9 superfamily member	2	2
58	A0A4W2IPB3	CHMP4A	BOBOX Charged multivesicular body protein 4A	2	2
59	A0A4W2IPV4	PTPRG	BOBOX Protein-tyrosine-phosphatase	2	2
60	A0A4W2IR82	KRT20	BOBOX Keratin 20	4	2
61	A0A4W2IRR4	─	BOBOX Uncharacterized protein	2	2
62	A1L5B6	ANXA5	BOVIN Annexin	33	2
63	A4IFF6	NEK3	BOVIN NEK3 protein	2	2
64	A5PKB4	TIMP3	BOVIN Metalloproteinase inhibitor 3	2	2
65	A6QQG2	ZKSCAN8	BOVIN ZNF192 protein	2	2
66	B8Y7I4	SAA3	BOVIN Serum amyloid A protein (Fragment)	3	2
67	E1BAU6	INPP5E	BOVIN Inositol polyphosphate-5-phosphatase E	2	2
68	E1BB14	B3	BOVIN G protein subunit beta 3	4	2
69	E1BIP8	SERPINB13	BOVIN Serpin family B member 13	2	2
70	E1BJB1	TUBB2A	BOVIN Tubulin beta chain	27	2
71	F1MER7	HSPG2	BOVIN Heparan sulfate proteoglycan 2	87	2
72	F1MHR4	PIP4K2A	BOVIN Phosphatidylinositol-5-phosphate 4-kinase type 2 alpha	2	2
73	F1MK52	PROM1	BOVIN Prominin 1	30	2
74	F1MLA4	BDH2	BOVIN 3-hydroxybutyrate dehydrogenase type 2	2	2
75	F1MWJ0	CDSN	BOVIN Corneodesmosin	2	2
76	F1N0X3	LOC100138271	BOVIN GH18 domain-containing protein	23	2
77	F1N5Z0	AQP5	BOVIN Aquaporin-5	2	2
78	F6QNB7	CFAP410	BOVIN Cilia and flagella associated protein 410	2	2
79	F6RF21	SMCHD1	BOVIN Structural maintenance of chromosomes flexible hinge domain containing 1	2	2
80	G3MXH2	HRAS	BOVIN HRas proto-onco, GTPase	9	2
81	G3MXM5	GAS1	BOVIN Growth arrest specific 1	2	2
82	G8JKY9	ARL15	BOVIN ADP-ribosylation factor-like protein 15	2	2
83	M5FK91	LOC100337367	BOVIN Tumor protein, translationally-controlled 1-like	2	2
84	P00792	PGA	BOVIN Pepsin A	2	2
85	P0C914	─	BOVIN Overexpressed in colon carcinoma 1 protein homolog	2	2
86	P16368	TIMP2	BOVIN Metalloproteinase inhibitor 2	2	2
87	P63212	G2	BOVIN Guanine nucleotide-binding protein G(I)/G(S)/G(O) subunit gamma-2	2	2
88	Q0III6	DNAJB6	BOVIN DnaJ homolog subfamily B member 6	2	2
89	Q0MRP5	LZ	BOBOX Lysozyme	2	2
90	Q0P561	SNTN	BOVIN Sentan	2	2
91	Q0V8I1	FLJ36874	BOVIN Uncharacterized protein FLJ36874 (Fragment)	2	2
92	Q0VCK1	MYADM	BOVIN Myeloid-associated differentiation marker	2	2
93	Q0VFX8	CRIP2	BOVIN Cysteine-rich protein 2	2	2
94	Q28908	─	BOVIN Mucin (Fragment)	2	2
95	Q2HJI9	RBX1	BOVIN Ring-box 1	2	2
96	Q2KHX3	PRAF2	BOVIN PRA1 family protein 2	2	2
97	Q2NKT5	SEC61B	BOVIN Protein transport protein Sec61 subunit beta	2	2
98	Q32KR9	CHMP1A	BOVIN Charged multivesicular body protein 1a	2	2
99	Q32KV4	DYNC2LI1	BOVIN Cytoplasmic dynein 2 light intermediate chain 1	2	2
100	Q3SZ51	FAM125B	BOVIN FAM125B protein (Fragment)	2	2
101	Q3SZ98	G10	BOVIN Guanine nucleotide-binding protein subunit gamma	2	2
102	Q3T101	IGL@	BOVIN IGL@ protein	7	2
103	Q3ZBN0	ABRACL	BOVIN Costars family protein ABRACL	2	2
104	Q3ZCD3	TAX1BP3	BOVIN Tax1-binding protein 3	2	2
105	Q56JX6	RPS28	BOVIN 40S ribosomal protein S28	2	2
106	Q862C5	─	BOVIN Similar to phosphoarginine phosphatase (Fragment)	2	2
107	Q862K7	─	BOVIN Dynein light chain (Fragment)	3	2
108	Q9TS96	─	BOVIN Thymus HYPOCHOLESTEROLEMIC factor (TPHF) (Superoxide dismutase) (SOD) (Fragments)	2	2
109	A0A3Q1LK00	PLEKHG7	BOVIN Pleckstrin homology and RhoGEF domain containing G7	3	3
110	A0A3Q1LNN1	INPP5A	BOVIN Inositol-polyphosphate 5-phosphatase	3	3
111	A0A3Q1LQF4	TULP3	BOVIN Tubby-like protein	3	3
112	A0A3Q1LY61	IFT27	BOVIN Intraflagellar transport protein 27 homolog	3	3
113	A0A3Q1LZ60	KALRN	BOVIN Uncharacterized protein	3	3
114	A0A3Q1M280	UBTD1	BOVIN Ubiquitin domain-containing protein 1	3	3
115	A0A3Q1M339	YIPF6	BOVIN Protein YIPF	3	3
116	A0A3Q1MA79	LAMA5	BOVIN Laminin subunit alpha 5	12	3
117	A0A3Q1MCH6	ACP1	BOVIN Low molecular weight cytosolic acid phosphatase	3	3
118	A0A3Q1MDT7	─	BOVIN Histone H4	14	3
119	A0A3Q1MM24	CSK	BOVIN Tyrosine-protein kinase	3	3
120	A0A3Q1N488	TBC1D5	BOVIN TBC1 domain family member 5	3	3
121	A0A3Q1NBQ9	CD82	BOVIN Tetraspanin	3	3
122	A0A4W2BSK1	OSBPL10	BOBOX Oxysterol-binding protein	3	3
123	A0A4W2BYN8	CFAP300	BOBOX Cilia- and flagella-associated protein 300	3	3
124	A0A4W2C8K3	SEC11A	BOBOX Sial peptidase complex catalytic subunit SEC11	3	3
125	A0A4W2CQS0	ARHGEF16	BOBOX Rho guanine nucleotide exchange factor 16	3	3
126	A0A4W2CX37	CNNM4	BOBOX Uncharacterized protein	3	3
127	A0A4W2D2B6	RAD23B	BOBOX UV excision repair protein RAD23	3	3
128	A0A4W2D582	FBP1	BOBOX Fructose-bisphosphatase	3	3
129	A0A4W2D8R1	SPEF1	BOBOX Sperm flagellar 1	3	3
130	A0A4W2DVF4	PHPT1	BOBOX 14 kDa phosphohistidine phosphatase	3	3
131	A0A4W2E056	FAT2	BOBOX FAT atypical cadherin 2	3	3
132	A0A4W2E865	ELOC	BOBOX Elongin-C	3	3
133	A0A4W2E8F9	FAM98A	BOBOX Family with sequence similarity 98 member A	6	3
134	A0A4W2E975	CFAP20	BOBOX Cilia and flagella associated protein 20	3	3
135	A0A4W2EFZ0	TRIM47	BOBOX Tripartite motif containing 47	3	3
136	A0A4W2EKG3	STAM	BOBOX Sial transducing adaptor molecule	3	3
137	A0A4W2ES19	ISOC1	BOBOX Isochorismatase domain containing 1	3	3
138	A0A4W2EXU7	MVB12A	BOBOX ESCRT-I complex subunit MVB12A	3	3
139	A0A4W2EYC8	PFN2	BOBOX Profilin	3	3
140	A0A4W2F0X3	SLC36A2	BOBOX Aa_trans domain-containing protein	3	3
141	A0A4W2F6P9	LOC113901891	BOBOX Tetratricopeptide repeat protein 30	3	3
142	A0A4W2FQR0	CPPED1	BOBOX Calcineurin-like phosphoesterase domain-containing protein 1	3	3
143	A0A4W2FRT2	BBS9	BOBOX Bardet-Biedl syndrome 9	3	3
144	A0A4W2G158	SPCS3	BOBOX Sial peptidase complex subunit 3	3	3
145	A0A4W2G430	CD47	BOBOX Integrin-associated protein	3	3
146	A0A4W2G4I2	GPM6A	BOBOX Glycoprotein M6A	3	3
147	A0A4W2G4P7	RAB34	BOBOX RAB34, member RAS oncogene family	3	3
148	A0A4W2G8T8	ANKMY2	BOBOX Ankyrin repeat and MYND domain containing 2	3	3
149	A0A4W2GKU7	RPS27L	BOBOX 40S ribosomal protein S27	5	3
150	A0A4W2GWC8	VSNL1	BOBOX Visinin-like protein 1	3	3
151	A0A4W2H5Y7	ZBTB40	BOBOX Complement C1q subcomponent subunit A	3	3
152	A0A4W2HAB6	KRAS	BOBOX KRAS proto-oncogene, GTPase	8	3
153	A0A4W2HFC6	ELOB	BOBOX Elongin B	3	3
154	A0A4W2HMD6	─	BOBOX Uncharacterized protein	3	3
155	A0A4W2HN49	ISYNA1	BOBOX Inositol-3-phosphate synthase 1	3	3
156	A0A4W2HT44	GIT1	BOBOX GIT ArfGAP 1	3	3
157	A0A4W2HUF6	WDR73	BOBOX WD repeat domain 73	3	3
158	A0A4W2I003	STK25	BOBOX Serine/threonine kinase 25	8	3
159	A0A4W2I1N7	TUBA1A	BOBOX Tubulin alpha chain	30	3
160	A0A4W2I4H5	BCAM	BOBOX Basal cell adhesion molecule (Lutheran blood group)	3	3
161	A0A4W2IDW3	RASAL1	BOBOX RAS protein activator like 1	3	3
162	A0A4W2IGX4	PRSS8	BOBOX Serine protease 8	3	3
163	A0A4W2IKA3	ASL	BOBOX Argininosuccinate lyase	3	3
164	A0A4W2IKV3	GALNT7	BOBOX Polypeptide N-acetylgalactosaminyltransferase	3	3
165	A0A4W2IPF2	SYNGR1	BOBOX Synaptogyrin 1	3	3
166	A2VE06	RPS4Y1	BOVIN 40S ribosomal protein S4	30	3
167	A4FUC6	SRSF9	BOVIN SFRS9 protein	3	3
168	A4IFK5	B3T3	BOVIN Hexosyltransferase	3	3
169	A5D7N2	HIST2H2BE	BOVIN Histone H2B	13	3
170	A5PKL2	RRAS2	BOVIN RAS related 2	5	3
171	A8DBT6	CD14	BOVIN Monocyte differentiation antigen CD14	3	3
172	A8WDJ5	PRNP	BOVIN Major prion protein	3	3
173	D2U6Q4	MUC16	BOVIN Mucin-16 (Fragment)	8	3
174	D4QBB3	HBB	BOVIN Hemoglobin beta	11	3
175	E1BB08	EML2	BOVIN EMAP like 2	3	3
176	E1BC70	VPS37C	BOVIN VPS37C subunit of ESCRT-I	3	3
177	E1BPY3	SEPSECS	BOVIN O-phosphoseryl-tRNA(Sec) selenium transferase	3	3
178	F1MB60	RPS26	BOVIN 40S ribosomal protein S26	3	3
179	F1MFS4	SRGAP1	BOVIN SLIT-ROBO Rho GTPase activating protein 1	5	3
180	F1N4D5	ATP8B2	BOVIN Phospholipid-transporting ATPase	3	3
181	F1N680	CMTM6	BOVIN CKLF like MARVEL transmembrane domain containing 6	3	3
182	F6PZJ9	CD58	BOVIN CD58 molecule	3	3
183	F6QT01	GPD1L	BOVIN Glycerol-3-phosphate dehydrogenase [NAD(+)]	3	3
184	G3N168	LOC527744	BOVIN GPROTEIN RECEP F1 2 domain-containing protein	3	3
185	G3X6L5	ARL8A	BOVIN ADP ribosylation factor like GTPase 8A	5	3
186	P61602	NCALD	BOVIN Neurocalcin-delta	3	3
187	Q08DR7	SNF8	BOVIN Vacuolar-sorting protein SNF8	3	3
188	Q148L0	CHMP6	BOVIN Charged multivesicular body protein 6	3	3
189	Q1JPB6	ACAT2	BOVIN Acetyl-Coenzyme A acetyltransferase 2	3	3
190	Q29455	DNAJC5	BOVIN DnaJ homolog subfamily C member 5	3	3
191	Q2KIT8	TSTA3	BOVIN GDP-4-keto-6-deoxy-D-mannose-3,5-epimerase-4-reductase	3	3
192	Q2KJA1	SH3GL1	BOVIN Endophilin-A2	3	3
193	Q2T9M5	UPF3B	BOVIN UPF3 regulator of nonsense transcripts homolog B (Yeast)	3	3
194	Q2TBX5	SSR4	BOVIN Translocon-associated protein subunit delta	3	3
195	Q32KY0	APOD	BOVIN Apolipoprotein D	3	3
196	Q32PB8	RPS21	BOVIN 40S ribosomal protein S21	3	3
197	Q3MHY1	CSRP1	BOVIN Cysteine and glycine-rich protein 1	3	3
198	Q3SYR8	JCHAIN	BOVIN Immunoglobulin J chain	3	3
199	Q3SZA6	SDCBP	BOVIN Syndecan binding protein (Syntenin)	12	3
200	Q58D71	FLJ36812	BOVIN Uncharacterized protein FLJ36812	3	3
201	Q6PP84	OCLN	BOVIN Occludin (Fragment)	3	3
202	Q6QRN7	TMBIM1	BOVIN PP1201 protein	3	3
203	Q862M6	─	BOVIN Similar to prefoldin subunit 2 (Fragment)	3	3
204	A0A3Q1LMN7	GSK3B	BOVIN Glycogen synthase kinase-3 beta	4	4
205	A0A3Q1LN44	EIF4H	BOVIN Eukaryotic translation initiation factor 4H	4	4
206	A0A3Q1LPL0	DYNLRB2	BOVIN Dynein light chain roadblock	4	4
207	A0A3Q1LW10	PRDX4	BOVIN Peroxiredoxin-4	6	4
208	A0A3Q1LY22	HEATR5B	BOVIN HEAT repeat containing 5B	4	4
209	A0A3Q1MJ97	SYPL1	BOVIN Synaptophysin like 1	4	4
210	A0A3Q1N2S6	PEF1	BOVIN Penta-EF-hand domain containing 1	4	4
211	A0A3Q1NNH7	TTC12	BOVIN Tetratricopeptide repeat domain 12	4	4
212	A0A3Q1NNJ3	BLVRB	BOVIN Flavin reductase (NADPH)	4	4
213	A0A3S5HJV5	NTM	BOVIN Neurotrimin	4	4
214	A0A452DIH7	TUBA4A	BOVIN Tubulin alpha chain	25	4
215	A0A4W2C8R9	CD9	BOBOX Tetraspanin	4	4
216	A0A4W2C9D9	METTL9	BOBOX Methyltransferase like 9	4	4
217	A0A4W2CIB2	─	BOBOX Ribosomal protein L36a	4	4
218	A0A4W2CJZ9	RAB7B	BOBOX RAB7B, member RAS oncogene family	4	4
219	A0A4W2CXA4	ENAH	BOBOX ENAH actin regulator	4	4
220	A0A4W2CZ98	GPC6	BOBOX Glypican 6	4	4
221	A0A4W2D6C2	SCRN1	BOBOX Secernin 1	4	4
222	A0A4W2D9L4	CDK5	BOBOX Cyclin dependent kinase 5	4	4
223	A0A4W2DA10	ZC3H15	BOBOX Zinc finger CCCH domain-containing protein 15	4	4
224	A0A4W2DBI2	HEBP1	BOBOX Heme binding protein 1	4	4
225	A0A4W2DMM5	NPTN	BOBOX Neuroplastin	4	4
226	A0A4W2DVR2	IGHM	BOBOX Immunoglobulin heavy constant mu	14	4
227	A0A4W2DYC4	DCDC2	BOBOX Doublecortin domain containing 2	4	4
228	A0A4W2E1J7	PRRC2A	BOBOX BAT2N domain-containing protein	4	4
229	A0A4W2E424	DNAJB13	BOBOX DnaJ heat shock protein family (Hsp40) member B13	4	4
230	A0A4W2E5J8	FMOD	BOBOX Fibromodulin	4	4
231	A0A4W2E965	UFD1	BOBOX Ubiquitin recoition factor in ER associated degradation 1	4	4
232	A0A4W2EA26	ATP6V0D1	BOBOX ATPase H+ transporting V0 subunit d1	4	4
233	A0A4W2EAY0	RABAC1	BOBOX PRA1 family protein	4	4
234	A0A4W2EB13	CD55	BOBOX CD55 molecule (Cromer blood group)	4	4
235	A0A4W2EB14	VDAC2	BOBOX Voltage-dependent anion-selective channel protein 2	4	4
236	A0A4W2ECV0	AIDA	BOBOX Axin interactor, dorsalization associated	4	4
237	A0A4W2EDG7	LOC113882304	BOBOX Glutathione S-transferase	4	4
238	A0A4W2EJI0	MAPRE1	BOBOX APC-binding protein EB1	4	4
239	A0A4W2EW99	GORASP2	BOBOX Golgi reassembly stacking protein 2	4	4
240	A0A4W2EYR8	HARS1	BOBOX Histidine--tRNA ligase, cytoplasmic	4	4
241	A0A4W2EYS9	OSBPL9	BOBOX Oxysterol-binding protein	4	4
242	A0A4W2F4E4	C1QB	BOBOX Complement C1q B chain	4	4
243	A0A4W2F6D6	PPP1CB	BOBOX Serine/threonine-protein phosphatase	8	4
244	A0A4W2F6Z5	SMIM5	BOBOX Small integral membrane protein 5	4	4
245	A0A4W2F9S8	SYNGR2	BOBOX Synaptogyrin	4	4
246	A0A4W2FE54	WASF2	BOBOX Wiskott-Aldrich syndrome protein family member	4	4
247	A0A4W2FID6	ALAD	BOBOX Delta-aminolevulinic acid dehydratase	4	4
248	A0A4W2FQ19	UPK1B	BOBOX Tetraspanin	4	4
249	A0A4W2FS00	OSTF1	BOBOX osteoclast stimulating factor 1	4	4
250	A0A4W2FUX7	PTPA	BOBOX Serine/threonine-protein phosphatase 2A activator	4	4
251	A0A4W2G114	OVGP1	BOBOX Oviduct-specific glycoprotein	33	4
252	A0A4W2G658	PPP6C	BOBOX Serine/threonine-protein phosphatase	4	4
253	A0A4W2GCB0	ICOSLG	BOBOX Inducible T cell costimulator ligand	4	4
254	A0A4W2GCR3	ARL1	BOBOX ADP ribosylation factor like GTPase 1	4	4
255	A0A4W2GQN7	OAT	BOBOX Ornithine aminotransferase	4	4
256	A0A4W2GUB4	STX11	BOBOX Syntaxin 11	4	4
257	A0A4W2GYG4	─	BOBOX Protein kinase domain-containing protein	4	4
258	A0A4W2GZP1	FAM177A1	BOBOX Family with sequence similarity 177 member A1	4	4
259	A0A4W2H9G7	BBS7	BOBOX Bardet-Biedl syndrome 7	4	4
260	A0A4W2HCX4	ESRP1	BOBOX Epithelial splicing regulatory protein 1	4	4
261	A0A4W2HKZ0	RIPOR2	BOBOX Rho family-interacting cell polarization regulator 2	4	4
262	A0A4W2HRE0	ARL3	BOBOX ADP ribosylation factor like GTPase 3	4	4
263	A0A4W2I156	PDLIM5	BOBOX PDZ and LIM domain 5	4	4
264	A0A4W2I3E7	LOC113895718	BOBOX Stefin-C	4	4
265	A0A4W2I486	RANBP10	BOBOX RAN binding protein 10	5	4
266	A0A4W2I972	UBA5	BOBOX UFM1-activating enzyme	4	4
267	A0A4W2IA58	TMED9	BOBOX Transmembrane emp24 domain-containing protein 9	4	4
268	A0A4W2IBQ2	DNM3	BOBOX Dynamin GTPase	11	4
269	A0A4W2IHY3	IFT46	BOBOX Intraflagellar transport protein 46 homolog	4	4
270	A0A4W2IP44	DNAI2	BOBOX Dynein axonemal intermediate chain 2	4	4
271	A5D9E1	TPD52	BOVIN Tumor protein D52	4	4
272	A6H797	MLEC	BOVIN MLEC protein	4	4
273	A6QP64	VPS37B	BOVIN VPS37B protein (Fragment)	4	4
274	A6QQM1	CCNY	BOVIN CCNY protein	4	4
275	A6QR35	SCAMP2	BOVIN Secretory carrier-associated membrane protein	4	4
276	A7E3V0	SQSTM1	BOVIN Sequestosome 1	4	4
277	A7YW22	JAM3	BOVIN JAM3 protein	4	4
278	A8YXX8	BRK1	BOVIN BRICK1 subunit of SCAR/WAVE actin nucleating complex	4	4
279	E1BB48	GALNT2	BOVIN Polypeptide N-acetylgalactosaminyltransferase	4	4
280	E1BK71	PACSIN3	BOVIN Protein kinase C and casein kinase substrate in neurons 3	4	4
281	E1BMG1	MOB1B	BOVIN MOB kinase activator 1B	4	4
282	E1BMK8	STMND1	BOVIN Stathmin domain containing 1	4	4
283	F1MLZ1	CYBRD1	BOVIN Cytochrome b reductase 1	4	4
284	F1MPL6	BOLA-NC1	BOVIN Non-classical MHC class I antigen	10	4
285	F6R7X9	CCDC8	BOVIN Coiled-coil domain containing 8	4	4
286	G3MXC8	ARPC5	BOVIN Actin-related protein 2/3 complex subunit 5	4	4
287	O97567	─	BOVIN Transcription factor AEBP1	4	4
288	P12624	MARCKS	BOVIN Myristoylated alanine-rich C-kinase substrate	4	4
289	P62866	FAU	BOVIN 40S ribosomal protein S30	4	4
290	P63097	AI1	BOVIN Guanine nucleotide-binding protein G(i) subunit alpha-1	10	4
291	Q0P570	MVD	BOVIN Diphosphomevalonate decarboxylase	4	4
292	Q1JPH2	RALA	BOVIN Small monomeric GTPase (Fragment)	10	4
293	Q1RMW9	GOLPH3	BOVIN Golgi phosphoprotein 3	4	4
294	Q28024	G12	BOVIN Guanine nucleotide-binding protein G(I)/G(S)/G(O) subunit gamma-12	4	4
295	Q2HJ35	CHMP4C	BOVIN Charged multivesicular body protein 4C	4	4
296	Q32KP9	NUTF2	BOVIN Nuclear transport factor 2	4	4
297	Q3MHR3	DYNLL2	BOVIN Dynein light chain 2, cytoplasmic	4	4
298	Q3SX33	THY1	BOVIN Thy-1 cell surface antigen	4	4
299	Q3T0U5	CHMP2A	BOVIN Charged multivesicular body protein 2A	4	4
300	Q3T119	FCGRT	BOVIN FCGRT protein	4	4
301	Q3YJL3	BoLA	BOVIN MHC class I antigen (Fragment)	17	4
302	Q58D70	PPP2CA	BOVIN Serine/threonine-protein phosphatase	4	4
303	Q8SNI8	BoLA	BOVIN MHC class I antigen	13	4
304	A0A0U2YDA7	HSPB6	BOBOX Heat shock protein	5	5
305	A0A140T898	RAB13	BOVIN Ras-related protein Rab-13	7	5
306	A0A3Q1LMG7	CPNE8	BOVIN Copine 8	6	5
307	A0A3Q1MFJ2	LOC112441469	BOVIN Uncharacterized protein	5	5
308	A0A3Q1MRA4	ANKRD44	BOVIN Ankyrin repeat domain 44	5	5
309	A0A3Q1MSD8	ATP9A	BOVIN Phospholipid-transporting ATPase	5	5
310	A0A4W2BQW7	LOC113885872	BOBOX Serum amyloid A protein	5	5
311	A0A4W2BTV5	ENTPD3	BOBOX Uncharacterized protein	5	5
312	A0A4W2BUX4	HRH1	BOBOX Histamine H1 receptor	5	5
313	A0A4W2C387	CRABP1	BOBOX Cellular retinoic acid-binding protein 1	5	5
314	A0A4W2C3Q3	ADSL	BOBOX Adenylosuccinate lyase	5	5
315	A0A4W2CAZ6	ITFG1	BOBOX Uncharacterized protein	5	5
316	A0A4W2CD08	─	BOBOX 40S ribosomal protein S23	5	5
317	A0A4W2CR30	FAAP100	BOBOX FA core complex associated protein 100	5	5
318	A0A4W2CXV1	─	BOBOX Uncharacterized protein	5	5
319	A0A4W2CZF2	NUDT12	BOBOX NAD-capped RNA hydrolase NUDT12	5	5
320	A0A4W2D3D0	WDR92	BOBOX WD repeat domain 92	5	5
321	A0A4W2D6V2	PTGR2	BOBOX 15-oxoprostaglandin 13-reductase	5	5
322	A0A4W2D805	WDR77	BOBOX Uncharacterized protein	5	5
323	A0A4W2DDE7	─	BOBOX Uncharacterized protein	5	5
324	A0A4W2DE88	─	BOBOX Uncharacterized protein	5	5
325	A0A4W2DES5	C1QC	BOBOX C1q domain-containing protein	5	5
326	A0A4W2DHL7	LOC113894092	BOBOX Phospholipid scramblase	5	5
327	A0A4W2DIC9	BIN1	BOBOX Uncharacterized protein	5	5
328	A0A4W2DK65	UPK3B	BOBOX Uroplakin 3B	5	5
329	A0A4W2DYW3	MEAK7	BOBOX MTOR associated protein, eak-7 homolog	5	5
330	A0A4W2E2K9	VPS28	BOBOX Vacuolar protein sorting-associated protein 28 homolog	5	5
331	A0A4W2EB44	STX7	BOBOX Syntaxin 7	5	5
332	A0A4W2ECL9	RAB5C	BOBOX RAB5C, member RAS oncogene family	8	5
333	A0A4W2ED50	ITGB1BP1	BOBOX Integrin subunit beta 1 binding protein 1	5	5
334	A0A4W2EIT6	SRP54	BOBOX Sial recoition particle 54 kDa protein	5	5
335	A0A4W2EJ41	VTA1	BOBOX Vesicle trafficking 1	5	5
336	A0A4W2EKY5	RANBP1	BOBOX RAN binding protein 1	5	5
337	A0A4W2ENX3	KRT75	BOBOX Keratin 75	19	5
338	A0A4W2ETZ0	DNAI1	BOBOX Dynein axonemal intermediate chain 1	5	5
339	A0A4W2FD79	ZNF638	BOBOX Zinc finger protein 638	5	5
340	A0A4W2FGQ3	AGL	BOBOX Glycogen debrancher	5	5
341	A0A4W2FIU0	RTCA	BOBOX RNA 3-terminal phosphate cyclase	5	5
342	A0A4W2FNK6	EFHD2	BOBOX EF-hand domain family member D2	5	5
343	A0A4W2FR72	RAB25	BOBOX RAB25, member RAS oncogene family	6	5
344	A0A4W2FXP8	HGS	BOBOX Hepatocyte growth factor-regulated tyrosine kinase substrate	5	5
345	A0A4W2FZV2	SKAP2	BOBOX Src kinase associated phosphoprotein 2	5	5
346	A0A4W2G1M4	RELA	BOBOX RELA proto-oncogene, NF-kB subunit	5	5
347	A0A4W2G5V6	KIF3A	BOBOX Septin	7	5
348	A0A4W2G938	TTYH3	BOBOX Protein tweety homolog	5	5
349	A0A4W2GA74	STAM2	BOBOX Sial transducing adaptor molecule 2	5	5
350	A0A4W2GIP7	PCMT1	BOBOX Protein-L-isoaspartate O-methyltransferase	5	5
351	A0A4W2H386	LPL	BOBOX Lipoprotein lipase	5	5
352	A0A4W2HDY8	ASRGL1	BOBOX Asparaginase-like protein 1	5	5
353	A0A4W2HFW1	SBF1	BOBOX SET binding factor 1	5	5
354	A0A4W2HGS8	DHX36	BOBOX RNA helicase	5	5
355	A0A4W2HGT2	RPS27	BOBOX 40S ribosomal protein S27	5	5
356	A0A4W2HHF8	GPM6B	BOBOX Glycoprotein M6B	5	5
357	A0A4W2HL62	RAB5A	BOBOX RAB5A, member RAS oncogene family	8	5
358	A0A4W2HSA6	LOC113881229	BOBOX Alkaline phosphatase	5	5
359	A0A4W2IFH7	CHID1	BOBOX Chitinase domain containing 1	5	5
360	A0A4W2INI6	PROCR	BOBOX Protein C receptor	5	5
361	A1L575	DNASE1L1	BOVIN Deoxyribonuclease I-like 1 (Fragment)	5	5
362	A1L5B0	MYL9	BOVIN Myosin regulatory light polypeptide 9 (Fragment)	10	5
363	A3KLR9	ECSOD	BOVIN Superoxide dismutase [Cu-Zn]	5	5
364	A4IFT6	TMED7	BOVIN TMED7 protein	5	5
365	A6QLG6	FXR1	BOVIN FXR1 protein	8	5
366	A6QLR3	ABRAXAS2	BOVIN BRISC complex subunit Abraxas 2	5	5
367	A7MBI0	PACSIN1	BOVIN Protein kinase C and casein kinase substrate in neurons protein 1	5	5
368	B0JYM3	NAPRT1	BOVIN Nicotinate phosphoribosyltransferase	5	5
369	B6VAP7	CDC42	BOVIN Cell division control protein 42 homolog	5	5
370	E1BAI0	RAB23	BOVIN RAB23, member RAS onco family	5	5
371	E1BD65	ZMYND10	BOVIN Zinc finger MYND domain-containing protein 10	5	5
372	E1BIH1	P2RX2	BOVIN P2X purinoceptor	5	5
373	E1BKZ9	SORT1	BOVIN Sortilin 1	5	5
374	E1BMG7	TENM3	BOVIN Teneurin transmembrane protein 3	5	5
375	F1MBM5	TOR1B	BOVIN Torsin	5	5
376	F1MCZ3	SCIN	BOVIN Adseverin	5	5
377	F1MD71	FBXW9	BOVIN F-box/WD repeat-containing protein 9	5	5
378	F1MIW8	DSG1	BOVIN Desmoglein-1	5	5
379	F1MLE3	COG6	BOVIN Conserved oligomeric Golgi complex subunit 6	5	5
380	F1MLW8	LOC100847119	BOVIN Uncharacterized protein	5	5
381	F1MSN2	TACSTD2	BOVIN Tumor associated calcium sial transducer 2	5	5
382	F1MT12	NCSTN	BOVIN Nicastrin	5	5
383	F1MT69	VPS36	BOVIN Vacuolar protein-sorting-associated protein 36	5	5
384	F1N0J3	ATP11A	BOVIN Phospholipid-transporting ATPase	6	5
385	F2Z4I5	ARL8B	BOVIN ADP-ribosylation factor-like protein 8B	5	5
386	G3MYK9	SEMA3G	BOVIN Semaphorin 3G	5	5
387	G3MZH7	ENTPD2	BOVIN Ectonucleoside triphosphate diphosphohydrolase 2	5	5
388	O18875	SLC6A8	BOVIN Sodium- and chloride-dependent creatine transporter 1	5	5
389	O97680	TXN	BOVIN Thioredoxin	5	5
390	Q08E32	CHMP4B	BOVIN CHMP4B protein	5	5
391	Q0V8N4	PSMD4	BOVIN 26S proteasome non-ATPase regulatory subunit 4 (Fragment)	5	5
392	Q0VCH9	GLIPR2	BOVIN GLI pathogenesis-related 2	5	5
393	Q32LG7	LOC504565	BOVIN RING-type E3 ubiquitin transferase	5	5
394	Q3SWY3	IMPDH2	BOVIN Inosine-5-monophosphate dehydrogenase 2	5	5
395	Q3SYT9	PCBP2	BOVIN Poly(RC) binding protein 2	8	5
396	Q3SZN8	RNH1	BOVIN Ribonuclease inhibitor	5	5
397	Q3ZBX0	BSG	BOVIN Basigin	5	5
398	Q58DM9	RPL27A	BOVIN 60S ribosomal protein L27a	5	5
399	Q58DW3	RPL29	BOVIN 60S ribosomal protein L29	5	5
400	Q765N9	CLDN3	BOVIN Claudin-3	5	5
401	Q862H7	S100A11	BOVIN Protein S100 (Fragment)	5	5
402	Q862Q3	─	BOVIN Beta-2-microglobulin (Fragment)	5	5
403	Q9GJT9	HPRT	BOVIN Hypoxanthine phosphoribosyltransferase (Fragment)	5	5
404	Q9GLC9	NPC1	BOVIN Niemann-Pick type C1 disease protein	5	5
405	A0A3Q1LJS5	GRWD1	BOVIN Glutamate-rich WD repeat-containing protein 1	6	6
406	A0A3Q1LQB6	BCAS1	BOVIN Brain enriched myelin associated protein 1	6	6
407	A0A3Q1MHS1	PRPS2	BOVIN Ribose-phosphate diphosphokinase	6	6
408	A0A3Q1MQB1	LOC782688	BOVIN Uncharacterized protein	6	6
409	A0A3Q1N351	PRKAG1	BOVIN 5-AMP-activated protein kinase subunit gamma-1	6	6
410	A0A452DIE7	MUC1	BOVIN Mucin-1	6	6
411	A0A4W2BQY5	FUS	BOBOX FUS RNA binding protein	6	6
412	A0A4W2C888	NTN1	BOBOX Netrin-1	6	6
413	A0A4W2CB75	LCAT	BOBOX Lecithin-cholesterol acyltransferase	6	6
414	A0A4W2CES4	SLC29A1	BOBOX HATPase c domain-containing protein	27	6
415	A0A4W2CHN6	PAF1	BOBOX RNA polymerase II-associated factor 1 homolog	6	6
416	A0A4W2CJJ4	DHX57	BOBOX DExH-box helicase 57	6	6
417	A0A4W2CTP6	RAB1A	BOBOX RAB1A, member RAS oncogene family	12	6
418	A0A4W2CY10	STX12	BOBOX t-SNARE coiled-coil homology domain-containing protein	6	6
419	A0A4W2D6S6	CCDC50	BOBOX Coiled-coil domain containing 50	6	6
420	A0A4W2DH38	NASP	BOBOX Alcohol dehydrogenase [NADP(+)]	6	6
421	A0A4W2DHF6	S100A14	BOBOX S100 calcium binding protein A14	6	6
422	A0A4W2DQI9	ARPC1A	BOBOX Actin-related protein 2/3 complex subunit	6	6
423	A0A4W2DRM6	RAB27B	BOBOX Small monomeric GTPase	6	6
424	A0A4W2E325	TBC1D10A	BOBOX TBC1 domain family member 10A	6	6
425	A0A4W2E391	LIN7C	BOBOX Protein lin-7 homolog	6	6
426	A0A4W2E4Y7	MTA1	BOBOX Uncharacterized protein	7	6
427	A0A4W2EBT7	NEDD4L	BOBOX HECT-type E3 ubiquitin transferase	6	6
428	A0A4W2EBU0	ARG1	BOBOX Arginase	6	6
429	A0A4W2EH88	CAMTA1	BOBOX Vesicle associated membrane protein 3	6	6
430	A0A4W2EJ90	ARF6	BOBOX ADP ribosylation factor 6	6	6
431	A0A4W2ES13	CLDN1	BOBOX Claudin	6	6
432	A0A4W2F392	RPL24	BOBOX Ribosomal protein L24	6	6
433	A0A4W2F9H5	SPON2	BOBOX Spondin 2	6	6
434	A0A4W2FB26	S100A16	BOBOX Protein S100	6	6
435	A0A4W2FD30	RPS15	BOBOX 40S ribosomal protein S15	6	6
436	A0A4W2FGS1	CETN2	BOBOX Centrin 2	6	6
437	A0A4W2FGX5	ATP2B1	BOBOX Calcium-transporting ATPase	20	6
438	A0A4W2FL08	CORIN	BOBOX Corin, serine peptidase	6	6
439	A0A4W2FL73	VAMP8	BOBOX Vesicle associated membrane protein 8	6	6
440	A0A4W2FLL1	RHOA	BOBOX Ras homolog family member A	6	6
441	A0A4W2FVN5	MMP23B	BOBOX Matrix metallopeptidase 23B	6	6
442	A0A4W2FYT7	C18H19orf48	BOBOX Chromosome 18 C19orf48 homolog	6	6
443	A0A4W2G0I2	TRAPPC11	BOBOX Trafficking protein particle complex subunit 11	6	6
444	A0A4W2G0M5	A11	BOBOX G protein subunit alpha 11	13	6
445	A0A4W2G4W4	ARHGAP26	BOBOX Rho GTPase-activating protein 26	6	6
446	A0A4W2G8R5	DDX5	BOBOX DEAD box protein 5	11	6
447	A0A4W2GFB1	PTPRD	BOBOX Protein-tyrosine-phosphatase	6	6
448	A0A4W2GV45	SUGT1	BOBOX SGT1 homolog, MIS12 kinetochore complex assembly cochaperone	6	6
449	A0A4W2H0W1	DHDH	BOBOX Dihydrodiol dehydrogenase	6	6
450	A0A4W2HF29	RPL30	BOBOX 60S ribosomal protein L30	6	6
451	A0A4W2HFK9	SNX5	BOBOX Sorting nexin 5	6	6
452	A0A4W2I2E2	DGKZ	BOBOX Diacylglycerol kinase	6	6
453	A0A4W2ID83	SEC13	BOBOX GATOR complex protein SEC13	6	6
454	A0A4W2IPZ2	RPL38	BOBOX 60S ribosomal protein L38	6	6
455	A0A4W2IQ28	CAST	BOBOX Calpain inhibitor	6	6
456	A6QLG1	LOC515358	BOVIN Maliant T-cell-amplified sequence	6	6
457	A6QPG6	LANCL2	BOVIN LANCL2 protein	6	6
458	E1B7W2	C2H2orf72	BOVIN Chromosome 2 C2orf72 homolog	6	6
459	E1BJQ7	GIPC1	BOVIN GIPC PDZ domain containing family member 1	6	6
460	E1BJW2	STEAP4	BOVIN STEAP4 metalloreductase	6	6
461	F1MFK7	GALK2	BOVIN Galactokinase 2	6	6
462	F1MJ96	ARHGEF37	BOVIN Rho guanine nucleotide exchange factor 37	6	6
463	F1MLI8	PODXL	BOVIN Podocalyxin	6	6
464	F1MMZ0	PPP1R16A	BOVIN Protein phosphatase 1 regulatory subunit 16A	6	6
465	F1MQ96	PRKCI	BOVIN Protein kinase C	6	6
466	F1MU85	BROX	BOVIN BRO1 domain- and CAAX motif-containing protein	6	6
467	F1N7H5	GMPPB	BOVIN Mannose-1-phosphate guanylyltransferase	6	6
468	F1N7I6	GCA	BOVIN Grancalcin	6	6
469	F1N7K1	ROPN1L	BOVIN Ropporin-1-like protein	6	6
470	G3MX78	DCDC2B	BOVIN Doublecortin domain containing 2B	6	6
471	G3MXB5	─	BOVIN Uncharacterized protein	6	6
472	P10462	S100A2	BOVIN Protein S100-A2	6	6
473	P11456	M6PR	BOVIN Cation-dependent mannose-6-phosphate receptor	6	6
474	P80227	APEH	BOVIN Acylamino-acid-releasing enzyme	6	6
475	Q0P5B5	TOM1L1	BOVIN Target of myb1 (Chicken)-like 1	6	6
476	Q0VBZ9	MARCKSL1	BOVIN MARCKS-related protein	6	6
477	Q17QC5	AP2S1	BOVIN AP-2 complex subunit sigma	6	6
478	Q1JQB1	WDR34	BOVIN WDR34 protein (Fragment)	6	6
479	Q2KIW9	CMPK1	BOVIN UMP-CMP kinase	6	6
480	Q3T168	CACYBP	BOVIN Calcyclin-binding protein	6	6
481	Q58DQ6	SLC3A2	BOVIN Solute carrier family 3 (Activators of dibasic and neutral amino acid transport), member 2	6	6
482	Q862L6	─	BOVIN 60S ribosomal protein L12 (Fragment)	6	6
483	V6F832	CRYAB	BOVIN Alpha(B)-crystallin	6	6
484	A0A3Q1LJB6	EIF2B5	BOVIN eIF-2B GDP-GTP exchange factor subunit epsilon	7	7
485	A0A3Q1MKR0	VASP	BOVIN Vasodilator-stimulated phosphoprotein	7	7
486	A0A3Q1N0F2	HEG1	BOVIN Heart development protein with EGF like domains 1	7	7
487	A0A3Q1N8J3	CASK	BOVIN Calcium/calmodulin dependent serine protein kinase	7	7
488	A0A3Q1ND89	UBE2V2	BOVIN Ubiquitin-conjugating enzyme E2 variant 2	7	7
489	A0A4W2BP07	TOLLIP	BOBOX Toll interacting protein	7	7
490	A0A4W2BW23	IGHM	BOBOX Immunoglobulin heavy constant mu	9	7
491	A0A4W2C103	SLC44A4	BOBOX Choline transporter-like protein	7	7
492	A0A4W2C513	PITPNB	BOBOX Phosphatidylinositol transfer protein beta	7	7
493	A0A4W2CED6	VPS4B	BOBOX Vesicle-fusing ATPase	7	7
494	A0A4W2CUH5	BPNT1	BOBOX 3(2), 5-bisphosphate nucleotidase 1	7	7
495	A0A4W2D7N9	EIF4A2	BOBOX RNA helicase	21	7
496	A0A4W2DCB9	GYG1	BOBOX Uncharacterized protein	7	7
497	A0A4W2DDP7	SLC1A1	BOBOX Amino acid transporter	7	7
498	A0A4W2DIJ0	ARHGAP25	BOBOX Uncharacterized protein	7	7
499	A0A4W2DJY6	LOC113879933	BOBOX SERPIN domain-containing protein	17	7
500	A0A4W2DQM6	ARF4	BOBOX ADP ribosylation factor 4	12	7
501	A0A4W2DYY3	RAC1	BOBOX Rac family small GTPase 1	7	7
502	A0A4W2E6V7	ARPC3	BOBOX Actin-related protein 2/3 complex subunit 3	7	7
503	A0A4W2EGD8	YKT6	BOBOX YKT6 v-SNARE homolog	7	7
504	A0A4W2EUX1	PIP5K1A	BOBOX Phosphatidylinositol-4-phosphate 5-kinase type 1 alpha	7	7
505	A0A4W2EV71	SNX27	BOBOX Sorting nexin 27	7	7
506	A0A4W2EVB2	COPS8	BOBOX COP9 sialosome subunit 8	7	7
507	A0A4W2EYV4	RPS25	BOBOX 40S ribosomal protein S25	7	7
508	A0A4W2EZ80	NME9	BOBOX NME/NM23 family member 9	7	7
509	A0A4W2FEK0	SLC5A1	BOBOX Solute carrier family 5 member 1	7	7
510	A0A4W2FLT1	SPAG1	BOBOX Sperm associated antigen 1	7	7
511	A0A4W2FY81	NFIC	BOBOX Nuclear factor 1	7	7
512	A0A4W2FZH4	RHEB	BOBOX Ras homolog, mTORC1 binding	7	7
513	A0A4W2FZS3	PSMB9	BOBOX Proteasome subunit beta	7	7
514	A0A4W2GG62	VPS29	BOBOX Vacuolar protein sorting-associated protein 29	7	7
515	A0A4W2GPZ4	NOP16	BOBOX Nucleolar protein 16	7	7
516	A0A4W2H7U7	CFD	BOBOX Adipsin	7	7
517	A0A4W2HE22	DERA	BOBOX 2-deoxy-D-ribose 5-phosphate aldolase	7	7
518	A0A4W2HHS0	OLA1	BOBOX Obg-like ATPase 1	7	7
519	A0A4W2HN45	TMEM30A	BOBOX Cell cycle control protein	7	7
520	A0A4W2HR82	ABR	BOBOX Active breakpoint cluster region-related protein	7	7
521	A0A4W2I9J4	RPS20	BOBOX 40S ribosomal protein S20	7	7
522	A0A4W2I9R5	TUBB2A	BOBOX Tubulin beta chain	27	7
523	A0A4W2IE79	GALM	BOBOX Aldose 1-epimerase	7	7
524	A0A4W2INM8	MPP7	BOBOX MAGUK p55 subfamily member 7	7	7
525	A0A4W2IQQ6	COG5	BOBOX Conserved oligomeric Golgi complex subunit 5	7	7
526	A0A4W2ISK3	S100A10	BOBOX Calpactin I light chain	7	7
527	A4FV54	RAB8A	BOVIN Ras-related protein Rab-8A	8	7
528	A5D7E0	RAB35	BOVIN RAB35 protein	7	7
529	A5D7H3	SLC44A2	BOVIN Choline transporter-like protein 2	7	7
530	A6QLZ0	LGALS3	BOVIN Galectin	7	7
531	A6QQA8	QSOX1	BOVIN Sulfhydryl oxidase	7	7
532	A7YY24	IGBP1	BOVIN IGBP1 protein	7	7
533	A7YY28	ABHD14B	BOVIN Protein ABHD14B	7	7
534	A7Z057	YWHAG	BOVIN 14-3-3 protein gamma	12	7
535	E1BHE1	TAOK3	BOVIN TAO kinase 3	7	7
536	E1BL29	BLMH	BOVIN Bleomycin hydrolase	7	7
537	F1MBG0	CARM1	BOVIN Coactivator-associated arginine methyltransferase 1	7	7
538	F1MR22	PIGR	BOVIN Polymeric immunoglobulin receptor	7	7
539	F1MUS0	RANBP9	BOVIN RAN binding protein 9	7	7
540	F1MZK0	NMT1	BOVIN Glycylpeptide N-tetradecanoyltransferase	7	7
541	F1N1W1	RP1	BOVIN Oxygen-regulated protein 1	7	7
542	F1N3J3	AGR2	BOVIN Anterior gradient 2, protein disulphide isomerase family member	7	7
543	F1N4X7	ST14	BOVIN Suppressor of tumorigenicity 14 protein homolog	7	7
544	G3MXJ5	LAMP2	BOVIN Lysosomal associated membrane protein 2	7	7
545	P35466	S100A4	BOVIN Protein S100-A4	7	7
546	P46196	MAPK1	BOVIN Mitogen-activated protein kinase 1	11	7
547	P62157	CALM	BOVIN Calmodulin	7	7
548	Q0VC36	SFN	BOVIN 14-3-3 protein sigma	9	7
549	Q1JPK9	ARPC1B	BOVIN Actin related protein 2/3 complex subunit 1B (Fragment)	7	7
550	Q1RMI2	RHOG	BOVIN Ras homolog family member G	7	7
551	Q2YDK6	DKKL1	BOVIN Dickkopf like acrosomal protein 1	7	7
552	Q3B7M5	LASP1	BOVIN LIM and SH3 domain protein 1	7	7
553	Q3MHM5	TUBB4B	BOVIN Tubulin beta-4B chain	27	7
554	Q3MHN0	PSMB6	BOVIN Proteasome subunit beta type-6	7	7
555	A0A3Q1LV73	AHNAK2	BOVIN AHNAK nucleoprotein 2	8	8
556	A0A3Q1NIK5	PGRMC1	BOVIN Membrane-associated progesterone receptor component 1	8	8
557	A0A452DJS8	TPPP3	BOVIN Tubulin polymerization-promoting protein family member 3	8	8
558	A0A4W2BWI2	SEC16A	BOBOX Protein transport protein sec16	8	8
559	A0A4W2C3Q0	SEC14L3	BOBOX SEC14 like lipid binding 3	8	8
560	A0A4W2C5S7	SRGAP3	BOBOX SLIT-ROBO Rho GTPase activating protein 3	8	8
561	A0A4W2C9R8	─	BOBOX KOW domain-containing protein	14	8
562	A0A4W2CMT9	STK33	BOBOX Serine/threonine kinase 33	8	8
563	A0A4W2CSQ2	NACA	BOBOX Nascent polypeptide associated complex subunit alpha	8	8
564	A0A4W2D0E5	RPL36	BOBOX 60S ribosomal protein L36	8	8
565	A0A4W2D129	METAP2	BOBOX Methionine aminopeptidase 2	8	8
566	A0A4W2DBX1	RPL35	BOBOX 60S ribosomal protein L35	8	8
567	A0A4W2DLP0	G3BP1	BOBOX Uncharacterized protein	8	8
568	A0A4W2DTV6	ESD	BOBOX S-formylglutathione hydrolase	8	8
569	A0A4W2DVQ6	CAPZB	BOBOX F-actin-capping protein subunit beta	8	8
570	A0A4W2DW55	NME2	BOBOX Nucleoside diphosphate kinase	8	8
571	A0A4W2E1M9	PICK1	BOBOX PRKCA-binding protein	8	8
572	A0A4W2EQV6	AHSA1	BOBOX Activator of HSP90 ATPase activity 1	8	8
573	A0A4W2ERZ0	AI3	BOBOX G protein subunit alpha i3	13	8
574	A0A4W2EW39	ERP44	BOBOX Endoplasmic reticulum protein 44	8	8
575	A0A4W2F586	SLMAP	BOBOX Sarcolemma associated protein	8	8
576	A0A4W2FIJ3	LOC113907258	BOBOX Glutathione transferase	8	8
577	A0A4W2FK82	DAG1	BOBOX Dystroglycan	8	8
578	A0A4W2FPA9	RPN2	BOBOX Dolichyl-diphosphooligosaccharide--protein glycosyltransferase subunit 2	8	8
579	A0A4W2FQ43	DBI	BOBOX Diazepam binding inhibitor, acyl-CoA binding protein	8	8
580	A0A4W2G2P4	─	BOBOX S-phase kinase-associated protein 1	8	8
581	A0A4W2GFN9	PRKCA	BOBOX Protein kinase C	8	8
582	A0A4W2GST1	CTTN	BOBOX Cortactin	8	8
583	A0A4W2GVL7	EIF3G	BOBOX Eukaryotic translation initiation factor 3 subunit G	8	8
584	A0A4W2H1B4	SRSF1	BOBOX Serine/arginine-rich splicing factor 1	8	8
585	A0A4W2H672	MELTF	BOBOX Melanotransferrin	8	8
586	A0A4W2HYH2	PARK7	BOBOX Maillard deglycase	8	8
587	A0A4W2I991	EDC4	BOBOX Enhancer of mRNA-decapping protein 4	8	8
588	A0A4W2IBA7	ATP11C	BOBOX Phospholipid-transporting ATPase	8	8
589	A0A4W2IFL0	RPS5	BOBOX Ribosomal protein S5	8	8
590	A5D794	GAPVD1	BOVIN GTPase-activating protein and VPS9 domain-containing protein 1	8	8
591	A6H7A2	ADA	BOVIN Adenosine aminohydrolase	8	8
592	A6QNS7	PDE4DIP	BOVIN Cardiomyopathy-associated protein 2	8	8
593	B0JYK4	PRKAR2B	BOVIN Protein kinase, cAMP-dependent, regulatory, type II, beta	9	8
594	E1BEL4	JAK3	BOVIN Tyrosine-protein kinase	8	8
595	E1BK52	STK10	BOVIN Serine/threonine-protein kinase 10	9	8
596	F1MBG5	PRKAA1	BOVIN Acetyl-CoA carboxylase kinase	8	8
597	F1MEP6	EPCAM	BOVIN Epithelial cell adhesion molecule	8	8
598	F1MFI5	SDK1	BOVIN Sidekick cell adhesion molecule 1	8	8
599	F1MKI5	SDF4	BOVIN 45 kDa calcium-binding protein	8	8
600	F1MLP7	SNRNP40	BOVIN U5 small nuclear ribonucleoprotein 40 kDa protein	8	8
601	F1MS94	CSDE1	BOVIN Cold shock domain containing E1	8	8
602	F1MTA8	DNAAF1	BOVIN Dynein axonemal assembly factor 1	8	8
603	F1MWH2	AHCYL1	BOVIN Adenosylhomocysteinase like 1	8	8
604	F1MXY9	SRSF6	BOVIN Serine/arginine-rich-splicing factor 6	8	8
605	F1N601	DYNC2I1	BOVIN Dynein 2 intermediate chain 1	8	8
606	F1N6Q0	DNAJA4	BOVIN DnaJ heat shock protein family (Hsp40) member A4	8	8
607	G3N156	PKP1	BOVIN Plakophilin-1	8	8
608	G3N2D8	GGT1	BOVIN Glutathione hydrolase	8	8
609	Q0IIG8	RAB18	BOVIN Ras-related protein Rab-18	8	8
610	Q148J6	ARPC4	BOVIN Actin-related protein 2/3 complex subunit 4	8	8
611	Q29460	PAFAH1B3	BOVIN Platelet-activating factor acetylhydrolase IB subunit alpha1	8	8
612	Q2HJ56	PWP1	BOVIN Periodic tryptophan protein 1 homolog	8	8
613	Q2NL31	MRI1	BOVIN Methylthioribose-1-phosphate isomerase	8	8
614	Q2TBH2	RRAS	BOVIN RAS related	8	8
615	Q3SYZ7	RPL34	BOVIN 60S ribosomal protein L34 (Fragment)	8	8
616	Q3T0I4	ALYREF	BOVIN THO complex subunit 4	8	8
617	Q3T0S7	RTRAF	BOVIN RNA transcription, translation and transport factor protein	8	8
618	Q56JV6	TWF1	BOVIN Twinfilin-1	8	8
619	Q58D43	HYAL2	BOVIN Hyaluronidase	8	8
620	Q58DR5	SCAMP3	BOVIN Secretory carrier-associated membrane protein 3	8	8
621	A0A3Q1LUC0	EPB41L5	BOVIN Band 4.1-like protein 5	9	9
622	A0A3Q1M8T3	ZC2HC1A	BOVIN Zinc finger C2HC domain-containing protein 1A	9	9
623	A0A3Q1MLS1	ALS2CL	BOVIN ALS2 C-terminal-like protein	9	9
624	A0A4W2BW17	EMILIN2	BOBOX Elastin microfibril interfacer 2	9	9
625	A0A4W2C2T9	ST13	BOBOX STI1 domain-containing protein	9	9
626	A0A4W2C8I6	PEBP1	BOBOX Phosphatidylethanolamine binding protein 1	9	9
627	A0A4W2CHV4	THYN1	BOBOX Thymocyte nuclear protein 1	9	9
628	A0A4W2CI58	COL1A1	BOBOX Uncharacterized protein	9	9
629	A0A4W2CKK1	PYCR3	BOBOX Pyrroline-5-carboxylate reductase	9	9
630	A0A4W2CMA2	PRXL2B	BOBOX Peroxiredoxin like 2B	9	9
631	A0A4W2CWN6	PPIB	BOBOX Peptidyl-prolyl cis-trans isomerase	9	9
632	A0A4W2CWP3	RAB10	BOBOX RAB10, member RAS oncogene family	10	9
633	A0A4W2DN09	SERPINB1	BOBOX Serpin family B member 1	9	9
634	A0A4W2DP82	NRAS	BOBOX Uncharacterized protein	9	9
635	A0A4W2DRA8	GPX1	BOBOX Glutathione peroxidase	9	9
636	A0A4W2DRL7	DNAJC9	BOBOX J domain-containing protein	9	9
637	A0A4W2E220	FARSA	BOBOX Peroxiredoxin 2	9	9
638	A0A4W2E2G9	PDLIM1	BOBOX PDZ and LIM domain 1	9	9
639	A0A4W2E583	ITGB1	BOBOX Integrin beta	9	9
640	A0A4W2E9X9	SPATS2L	BOBOX Uncharacterized protein	9	9
641	A0A4W2EDI5	CAPZA2	BOBOX F-actin-capping protein subunit alpha	12	9
642	A0A4W2ELH9	ALDH1A2	BOBOX Aldedh domain-containing protein	9	9
643	A0A4W2F3H1	ARL6	BOBOX ADP-ribosylation factor-like protein 6	9	9
644	A0A4W2F4I2	RPL23	BOBOX 60S ribosomal protein L23	9	9
645	A0A4W2F5Z1	RPS24	BOBOX 40S ribosomal protein S24	9	9
646	A0A4W2FS86	PRDX5	BOBOX Peroxiredoxin-5	9	9
647	A0A4W2FSY6	PPID	BOBOX Peptidylprolyl isomerase D	9	9
648	A0A4W2FXR4	GLOD4	BOBOX Nucleoredoxin	9	9
649	A0A4W2G5C5	BAG6	BOBOX BCL2-associated athanogene 6	9	9
650	A0A4W2GAN4	STOML3	BOBOX Stomatin like 3	9	9
651	A0A4W2GMJ8	ATP8B1	BOBOX Phospholipid-transporting ATPase	9	9
652	A0A4W2GS05	SDCBP2	BOBOX Syndecan binding protein 2	9	9
653	A0A4W2GTV7	LOC113888739	BOBOX Heterogeneous nuclear ribonucleoprotein F-like	11	9
654	A0A4W2H0X6	EIF2AK2	BOBOX Eukaryotic translation initiation factor 2 alpha kinase 2	9	9
655	A0A4W2H6J4	ELOA	BOBOX 60S ribosomal protein L11	9	9
656	A0A4W2HC71	NPR1	BOBOX Guanylate cyclase	9	9
657	A0A4W2I728	NDRG2	BOBOX Protein NDRG2	9	9
658	A0A4W2IBK1	CTSD	BOBOX Cathepsin D	9	9
659	A0A4W2IHC1	STX3	BOBOX Syntaxin 3	9	9
660	A0A4W2IMJ9	GIPC2	BOBOX GIPC PDZ domain containing family member 2	9	9
661	A0A4W2IRJ5	ALS2	BOBOX Alsin Rho guanine nucleotide exchange factor ALS2	9	9
662	A0A4W2ISJ4	PGAM1	BOBOX Phosphoglycerate mutase	9	9
663	A5D987	UBE2N	BOVIN Ubiquitin-conjugating enzyme E2N-like	9	9
664	B0JYL8	CFL1	BOVIN Cofilin, non-muscle isoform	9	9
665	B0JYM5	YWHAQ	BOVIN 14-3-3 protein theta	12	9
666	E1B9V7	WDR37	BOVIN WD repeat domain 37	9	9
667	E1BIP2	SLC44A1	BOVIN Choline transporter-like protein	9	9
668	E1BLZ8	EIF3F	BOVIN Eukaryotic translation initiation factor 3 subunit F	9	9
669	E1BNV4	SRPK1	BOVIN SRSF protein kinase 1	11	9
670	E1BPW1	OSBP	BOVIN Oxysterol-binding protein	9	9
671	F1MDM4	REEP5	BOVIN Receptor expression-enhancing protein	9	9
672	F1MGR1	SLC28A3	BOVIN Sodium/nucleoside cotransporter	9	9
673	F1MIU2	BAG3	BOVIN BAG cochaperone 3	9	9
674	F1MNI4	RAB5B	BOVIN RAB5B, member RAS onco family	9	9
675	F1MXJ5	IST1	BOVIN IST1 homolog	9	9
676	F1N0T1	LAMC3	BOVIN Laminin subunit gamma 3	12	9
677	F1N301	RPL22	BOVIN Ribosomal protein L22	9	9
678	G3X7B2	CSNK1G3	BOVIN Non-specific serine/threonine protein kinase	9	9
679	G5E5K9	SPATA18	BOVIN Mitochondria-eating protein	9	9
680	G5E5R6	PARD6B	BOVIN Par-6 family cell polarity regulator beta	9	9
681	P31404	ATP6V1A	BOVIN V-type proton ATPase catalytic subunit A	9	9
682	Q08E01	ADD3	BOVIN Adducin 3	9	9
683	Q2T9S0	TUBB3	BOVIN Tubulin beta-3 chain	23	9
684	Q3SZ15	EEF1E1	BOVIN Eukaryotic translation elongation factor 1 epsilon 1	9	9
685	Q3T0E7	PPP1CA	BOVIN Serine/threonine-protein phosphatase PP1-alpha catalytic subunit	9	9
686	Q56JW4	APRT	BOVIN Adenine phosphoribosyltransferase	9	9
687	Q5E9A3	PCBP1	BOVIN Poly(rC)-binding protein 1	9	9
688	A0A140T832	RPS17	BOVIN 40S ribosomal protein S17	10	10
689	A0A3Q1M647	CAMK2D	BOVIN Calcium/calmodulin-dependent protein kinase	10	10
690	A0A3Q1MRF3	COPS3	BOVIN COP9 sialosome complex subunit 3	10	10
691	A0A3Q1N7L7	ADD1	BOVIN Adducin 1	10	10
692	A0A452DIW4	MDH1	BOVIN Malate dehydrogenase	10	10
693	A0A4W2CF85	CAPNS1	BOBOX Calcium-activated neutral proteinase small subunit	10	10
694	A0A4W2CI35	EFR3A	BOBOX Uncharacterized protein	10	10
695	A0A4W2CIF7	ILK	BOBOX 59 kDa serine/threonine-protein kinase	10	10
696	A0A4W2CS61	SULF2	BOBOX Sulfatase 2	10	10
697	A0A4W2CZB0	RTN4	BOBOX Reticulon	10	10
698	A0A4W2D803	SRI	BOBOX Sorcin	10	10
699	A0A4W2DCF6	PDCD10	BOBOX Programmed cell death 10	10	10
700	A0A4W2DFR9	─	BOBOX Ferritin	10	10
701	A0A4W2E085	SRSF3	BOBOX Serine and arginine rich splicing factor 3	10	10
702	A0A4W2E2Z0	CDC37	BOBOX Hsp90 chaperone protein kinase-targeting subunit	10	10
703	A0A4W2E7W8	RIPOR1	BOBOX PL48 domain-containing protein	10	10
704	A0A4W2E9H1	TUBB6	BOBOX Tubulin beta chain	24	10
705	A0A4W2EA58	ABI1	BOBOX Abl interactor 1	10	10
706	A0A4W2EAU0	RPS27A	BOBOX Ubiquitin carboxyl extension protein 80	10	10
707	A0A4W2EH60	USP5	BOBOX Ubiquitin carboxyl-terminal hydrolase	10	10
708	A0A4W2EHS7	ARHGDIA	BOBOX Rho GDP dissociation inhibitor alpha	10	10
709	A0A4W2EKU3	EIF3H	BOBOX Eukaryotic translation initiation factor 3 subunit H	10	10
710	A0A4W2EY58	TPM3	BOBOX Uncharacterized protein	22	10
711	A0A4W2F2W4	UGGT1	BOBOX UDP-glucose glycoprotein glucosyltransferase 1	10	10
712	A0A4W2FLQ1	PMM2	BOBOX Phosphomannomutase	10	10
713	A0A4W2FMT5	ETFA	BOBOX Electron transfer flavoprotein subunit alpha	10	10
714	A0A4W2FNA3	LOC113883364	BOBOX Mucin-12-like	10	10
715	A0A4W2FVJ4	LOC113889505	BOBOX Glutathione transferase	11	10
716	A0A4W2G2U8	RAP1A	BOBOX RAP1A, member of RAS oncogene family	10	10
717	A0A4W2G7H7	ABI3BP	BOBOX ABI family member 3 binding protein	10	10
718	A0A4W2G9A1	PDE8A	BOBOX Phosphodiesterase	10	10
719	A0A4W2GCK4	ADAM10	BOBOX Disintegrin and metalloproteinase domain-containing protein 10	10	10
720	A0A4W2GCQ6	VPS26A	BOBOX VPS26, retromer complex component A	10	10
721	A0A4W2GPG3	NSFL1C	BOBOX NSFL1 cofactor p47	10	10
722	A0A4W2H0C9	LANCL1	BOBOX LanC like 1	10	10
723	A0A4W2HET4	SLC15A2	BOBOX Solute carrier family 15 member 2	10	10
724	A0A4W2HRK8	─	BOBOX Uncharacterized protein	10	10
725	A0A4W2HRQ9	MYL6	BOBOX Myosin light chain 6	10	10
726	A0A4W2I6V0	RABEP2	BOBOX Rab GTPase-binding effector protein 2	10	10
727	A0A4W2I9Z8	APPL2	BOBOX Adaptor protein, phosphotyrosine interacting with PH domain and leucine zipper 2	10	10
728	A0A4W2IFQ9	RBBP7	BOBOX RB binding protein 7, chromatin remodeling factor	10	10
729	A0A7S6NJ46	─	BOVIN MHC class I antigen (Fragment)	16	10
730	A1L5B1	PSMD7	BOVIN Proteasome 26S non-ATPase subunit 7 (Fragment)	10	10
731	A5D7K0	BLVRA	BOVIN Biliverdin reductase A	10	10
732	A6H7G2	DBNL	BOVIN Drebrin-like protein	10	10
733	A7MB57	YES1	BOVIN Tyrosine-protein kinase	17	10
734	A7Z024	RP2	BOVIN Protein XRP2	10	10
735	E1BB46	SH3BP4	BOVIN SH3 domain binding protein 4	10	10
736	E1BK29	COG1	BOVIN Conserved oligomeric Golgi complex subunit 1	10	10
737	E1BKD2	USP40	BOVIN Ubiquitin specific peptidase 40	10	10
738	F1MGL5	TMEM67	BOVIN Transmembrane protein 67	10	10
739	F1MM83	PGLS	BOVIN 6-phosphogluconolactonase	10	10
740	F1MP61	APOBEC3H	BOVIN Apolipoprotein B mRNA editing enzyme catalytic subunit 3H	10	10
741	F1MZX0	PRKCD	BOVIN Protein kinase C delta type	10	10
742	F6RFE5	PRMT1	BOVIN Protein arginine methyltransferase 1	10	10
743	G3MWR4	ATP1B1	BOVIN Sodium/potassium-transporting ATPase subunit beta	10	10
744	G8JKV5	RPL14	BOVIN 60S ribosomal protein L14	10	10
745	H7BWW0	CORO1B	BOVIN Coronin	10	10
746	P62871	B1	BOVIN Guanine nucleotide-binding protein G(I)/G(S)/G(T) subunit beta-1	10	10
747	Q08DI5	RAP2C	BOVIN Ras-related protein Rap-2c	10	10
748	Q17QE5	CIB1	BOVIN Calcium and integrin-binding protein 1	10	10
749	Q3SYR7	RPL9	BOVIN 60S ribosomal protein L9	10	10
750	Q3T0Z7	QDPR	BOVIN Dihydropteridine reductase	10	10
751	Q3T105	GALE	BOVIN UDP-glucose 4-epimerase	10	10
752	Q3T148	EIF3M	BOVIN Eukaryotic translation initiation factor 3 subunit M	10	10
753	Q3YJG8	BoLA	BOVIN MHC class I antigen (Fragment)	16	10
754	Q6IE76	FDFT1	BOVIN Squalene synthase	10	10
755	Q861V5	─	BOVIN Peptidyl-prolyl cis-trans isomerase (Fragment)	10	10
756	A0A3Q1MJL6	GPRC5C	BOVIN G-protein-coupled receptor family C group 5 member C	11	11
757	A0A3Q1MPD9	STX2	BOVIN Syntaxin 2	11	11
758	A0A4W2CSD8	YWHAZ	BOBOX Tyrosine 3-monooxygenase/tryptophan 5-monooxygenase activation protein zeta	15	11
759	A0A4W2CT64	CCM2	BOBOX CCM2 scaffold protein	11	11
760	A0A4W2DU12	ENPP6	BOBOX Choline-specific glycerophosphodiester phosphodiesterase	11	11
761	A0A4W2DUT3	RPL32	BOBOX 60S ribosomal protein L32	11	11
762	A0A4W2DZ19	DNAJA2	BOBOX DnaJ heat shock protein family (Hsp40) member A2	11	11
763	A0A4W2EEP1	LYN	BOBOX Tyrosine-protein kinase	13	11
764	A0A4W2EWQ0	FUCA1	BOBOX Alpha-L-fucosidase	11	11
765	A0A4W2EZT4	FAM151A	BOBOX Protein FAM151A-like	11	11
766	A0A4W2F9N8	ITGA3	BOBOX Integrin subunit alpha 3	11	11
767	A0A4W2F9W6	AOX1	BOBOX Aldehyde oxidase 1	11	11
768	A0A4W2FWS9	ADK	BOBOX Adenosine kinase	11	11
769	A0A4W2GAE4	CLASP2	BOBOX Cytoplasmic linker associated protein 2	11	11
770	A0A4W2GJQ2	RPS14	BOBOX Ribosomal protein S14	11	11
771	A0A4W2GP88	ANO6	BOBOX Anoctamin	11	11
772	A0A4W2GQ41	SEMA3C	BOBOX Semaphorin-3C	11	11
773	A0A4W2GTT2	RPS6KA3	BOBOX Ribosomal protein S6 kinase	15	11
774	A0A4W2GX17	TMED10	BOBOX Transmembrane p24 trafficking protein 10	11	11
775	A0A4W2H409	TREH	BOBOX Trehalase	11	11
776	A0A4W2HM13	SNX18	BOBOX Sorting nexin	11	11
777	A0A4W2HQ30	FLOT2	BOBOX Flotillin	11	11
778	A0A4W2HVD6	SULT1C4	BOBOX Sulfotransferase	11	11
779	A0A4W2I4L1	DNPEP	BOBOX Aspartyl aminopeptidase	11	11
780	A0A4W2I8N5	NAP1L4	BOBOX Nucleosome assembly protein 1 like 4	11	11
781	A3KN51	TSG101	BOVIN TSG101 protein	11	11
782	A5D7Q4	CSDA	BOVIN CSDA protein	20	11
783	A7YWC6	SUB1	BOVIN Activated RNA polymerase II transcriptional coactivator p15	11	11
784	E1B6Z6	LCN2	BOVIN Lipocalin 2	11	11
785	E1BGG1	RSPH4A	BOVIN Radial spoke head component 4A	11	11
786	F1MJH8	ARHGAP18	BOVIN Rho GTPase activating protein 18	11	11
787	F1MZN7	SNX2	BOVIN Sorting nexin-2	11	11
788	F1N152	HTRA1	BOVIN Serine protease HTRA1	11	11
789	F1N6N3	EHD3	BOVIN EH domain containing 3	27	11
790	G3N3D4	KCTD12	BOVIN Potassium channel tetramerization domain containing 12	11	11
791	L7R5X3	eef1d	BOVIN Eukaryotic translation elongation factor 1 delta transcript variant 1	11	11
792	Q1LZ81	PDCD6	BOVIN PDCD6 protein	11	11
793	Q32LF7	B4GALT4	BOVIN UDP-Gal:betaGlcNAc beta 1,4-galactosyltransferase, polypeptide 4	11	11
794	A0A3Q1LMM6	PARVA	BOVIN Parvin alpha	12	12
795	A0A3Q1LVU1	FTH1	BOVIN Ferritin	12	12
796	A0A3Q1LXR9	ACTR2	BOVIN Actin-related protein 2	12	12
797	A0A3Q1M264	PTGIS	BOVIN Hydroperoxy icosatetraenoate dehydratase	12	12
798	A0A3Q1MP35	NAPG	BOVIN Gamma-soluble NSF attachment protein	12	12
799	A0A3Q1MZU3	PDCD4	BOVIN Programmed cell death protein 4	12	12
800	A0A4W2BPA7	IFT140	BOBOX ANAPC4_WD40 domain-containing protein	12	12
801	A0A4W2BWZ8	IKBKB	BOBOX I-kappa-B kinase	12	12
802	A0A4W2BZV4	RSPH9	BOBOX Radial spoke head component 9	12	12
803	A0A4W2CAD9	MYL12B	BOBOX Myosin regulatory light chain 12B	12	12
804	A0A4W2CIM8	RPS19	BOBOX 40S ribosomal protein S19	12	12
805	A0A4W2CVW6	CPNE1	BOBOX Copine-1	13	12
806	A0A4W2CYR2	PDIA6	BOBOX Protein disulfide-isomerase A6	12	12
807	A0A4W2D2A7	PSME2	BOBOX Proteasome activator subunit 2	12	12
808	A0A4W2D320	TMC4	BOBOX Transmembrane channel-like protein	12	12
809	A0A4W2D816	SELENBP1	BOBOX Uncharacterized protein	12	12
810	A0A4W2DJ99	LMLN	BOBOX 60S ribosomal protein L35a	12	12
811	A0A4W2DRM9	NAALAD2	BOBOX N-acetylated alpha-linked acidic dipeptidase 2	12	12
812	A0A4W2DW35	CLIC1	BOBOX Chloride intracellular channel protein	12	12
813	A0A4W2EAK8	CLTA	BOBOX Clathrin light chain	12	12
814	A0A4W2EB17	SHMT2	BOBOX Serine hydroxymethyltransferase	12	12
815	A0A4W2EM88	EIF5B	BOBOX Eukaryotic translation initiation factor 5B	12	12
816	A0A4W2EUS7	GPC1	BOBOX Glypican-1	12	12
817	A0A4W2FHC3	DCN	BOBOX Decorin	12	12
818	A0A4W2FHQ6	UPK3BL2	BOBOX Uroplakin 3B like 2	12	12
819	A0A4W2FI16	PLCB4	BOBOX 1-phosphatidylinositol 4,5-bisphosphate phosphodiesterase	12	12
820	A0A4W2FNE6	RALB	BOBOX Small monomeric GTPase	12	12
821	A0A4W2FQP8	RPL31	BOBOX 60S ribosomal protein L31	12	12
822	A0A4W2G9R5	CRB2	BOBOX Crumbs cell polarity complex component 2	12	12
823	A0A4W2GBZ6	IQCE	BOBOX IQ motif containing E	12	12
824	A0A4W2GKP1	DNAJA1	BOBOX DnaJ heat shock protein family (Hsp40) member A1	12	12
825	A0A4W2HBQ0	YWHAH	BOBOX Tyrosine 3-monooxygenase/tryptophan 5-monooxygenase activation protein eta	15	12
826	A0A4W2HSI3	CAPZA1	BOBOX F-actin-capping protein subunit alpha	12	12
827	A0A4W2I6M1	PPP6R3	BOBOX Protein phosphatase 6 regulatory subunit 3	12	12
828	A0A4W2IHJ2	GTPBP1	BOBOX GTP-binding protein 1	12	12
829	A0A4W2III9	OSCP1	BOBOX Organic solute carrier partner 1	12	12
830	A0A4W2IKB8	SERPINH1	BOBOX Collagen-binding protein	12	12
831	A0A4W2IMT5	PAK2	BOBOX Non-specific serine/threonine protein kinase	12	12
832	A3KN48	EEFSEC	BOVIN EEFSEC protein	12	12
833	A4IFB8	IPO4	BOVIN IPO4 protein	12	12
834	A5D9B6	SDCBP	BOVIN Syntenin	12	12
835	A6QP36	LMAN2	BOVIN LMAN2 protein	12	12
836	A7MBH9	AI2	BOVIN G protein subunit alpha i2	14	12
837	B0JYN2	RAN	BOVIN GTP-binding nuclear protein Ran	12	12
838	E1B9L5	FXR2	BOVIN FMR1 autosomal homolog 2	12	12
839	E1BCF8	ZC3HAV1	BOVIN Zinc finger CCCH-type containing, antiviral 1	12	12
840	E1BEN4	GMPPA	BOVIN GDP-mannose pyrophosphorylase A	12	12
841	F1MBF6	RAB6A	BOVIN RAB6A, member RAS onco family	12	12
842	F1MBS3	TGFBI	BOVIN Transforming growth factor-beta-induced protein ig-h3	12	12
843	F1ME65	CKAP4	BOVIN Cytoskeleton associated protein 4	12	12
844	F1MGQ5	ITCH	BOVIN E3 ubiquitin-protein ligase	12	12
845	F1N6D4	SLC34A2	BOVIN Na(+)-dependent phosphate cotransporter 2B	12	12
846	P13753	─	BOVIN BOLA class I histocompatibility antigen, alpha chain BL3-7	17	12
847	P17248	WARS1	BOVIN Tryptophan--tRNA ligase, cytoplasmic	12	12
848	Q0P5B0	ARRDC1	BOVIN Arrestin domain containing 1	12	12
849	Q32LP6	STAT3	BOVIN Sial transducer and activator of transcription	12	12
850	Q3MHK9	FSCN1	BOVIN Fascin	12	12
851	Q3T0Y1	OTUB1	BOVIN Ubiquitin thioesterase	12	12
852	Q3ZC44	HNRNPAB	BOVIN Heterogeneous nuclear ribonucleoprotein A/B	12	12
853	Q5E956	TPI1	BOVIN Triosephosphate isomerase	12	12
854	A0A3Q1LMX0	CYB5R3	BOVIN NADH-cytochrome b5 reductase	13	13
855	A0A3Q1LXX9	COPE	BOVIN Coatomer subunit epsilon	13	13
856	A0A3Q1MNN2	AKR7A2	BOVIN Aldo-keto reductase family 7 member A2	13	13
857	A0A4W2BY71	SEC24C	BOBOX SEC24 homolog C, COPII coat complex component	14	13
858	A0A4W2C1X7	H1-0	BOBOX Histone H1.0	13	13
859	A0A4W2C3R2	H1-5	BOBOX H15 domain-containing protein	16	13
860	A0A4W2CDD8	RPL27	BOBOX 60S ribosomal protein L27	13	13
861	A0A4W2CM22	SPON1	BOBOX F-spondin	13	13
862	A0A4W2CUI2	COPG2	BOBOX Coatomer subunit gamma	15	13
863	A0A4W2D9J3	PTX3	BOBOX Uncharacterized protein	13	13
864	A0A4W2DHD1	RPL18A	BOBOX 60S ribosomal protein L18a	13	13
865	A0A4W2DTY6	RPLP2	BOBOX 60S acidic ribosomal protein P2	13	13
866	A0A4W2E999	RO60	BOBOX TROVE domain-containing protein	13	13
867	A0A4W2EC36	UBA2	BOBOX SUMO-activating enzyme subunit 2	13	13
868	A0A4W2EFE8	RPL18	BOBOX Ribosomal protein L18	13	13
869	A0A4W2EKE8	NAPA	BOBOX NSF attachment protein alpha	13	13
870	A0A4W2F700	BASP1	BOBOX Brain abundant membrane attached sial protein 1	13	13
871	A0A4W2FIK9	APMAP	BOBOX Adipocyte plasma membrane-associated protein	13	13
872	A0A4W2FRQ2	HDAC1	BOBOX Histone deacetylase 1	13	13
873	A0A4W2FTF7	MAGED2	BOBOX MAGE family member D2	13	13
874	A0A4W2GHK7	DYNC1LI2	BOBOX Dynein light intermediate chain	13	13
875	A0A4W2H2D6	PSMB4	BOBOX Proteasome subunit beta	13	13
876	A0A4W2HL08	CAPS	BOBOX Calcyphosine	13	13
877	A0A4W2HWT2	ACSL3	BOBOX Acyl-CoA synthetase long chain family member 3	17	13
878	A0A4W2I9W7	RAB2A	BOBOX RAB2A, member RAS oncogene family	13	13
879	A0A4W2IGM1	EIF3D	BOBOX Eukaryotic translation initiation factor 3 subunit D	13	13
880	A0A4W2IIW9	VNN2	BOBOX Vanin 2	13	13
881	A1A4K4	LLGL1	BOVIN Lethal giant larvae homolog 1 (Drosophila)	13	13
882	A4IFE6	ABCE1	BOVIN ABCE1 protein	13	13
883	A5D7J6	CALR	BOVIN Calreticulin	13	13
884	A6QR40	ELMO3	BOVIN Engulfment and cell motility protein 3	13	13
885	A7E3T7	MAT2A	BOVIN S-adenosylmethionine synthase	13	13
886	E1BIQ8	PALS1	BOVIN MAGUK p55 subfamily member 5	13	13
887	E1BKN2	TNR	BOVIN Tenascin R	13	13
888	F1N124	LRRC23	BOVIN Leucine-rich repeat-containing protein 23	13	13
889	P21856	GDI1	BOVIN Rab GDP dissociation inhibitor alpha	20	13
890	P23805	C1	BOVIN Conglutinin	13	13
891	Q1JPA2	EEF1G	BOVIN Elongation factor 1-gamma (Fragment)	13	13
892	Q3T0W4	PPP1R7	BOVIN Protein phosphatase 1 regulatory subunit 7	13	13
893	Q3ZC07	ACTC1	BOVIN Actin, alpha cardiac muscle 1	34	13
894	Q5E959	STRAP	BOVIN Serine-threonine kinase receptor-associated protein	13	13
895	Q76I82	RPS15A	BOVIN 40S ribosomal protein S15a	13	13
896	Q9TUQ0	SLC4A1	BOVIN Anion exchange protein	13	13
897	A0A3Q1MA07	SERPINB5	BOVIN Serpin B5	14	14
898	A0A3Q1MXB7	ACTR3	BOVIN Actin-like protein 3	14	14
899	A0A4W2CEH4	NQO1	BOBOX NAD(P)H quinone dehydrogenase 1	14	14
900	A0A4W2DF00	TAGLN2	BOBOX Transgelin	14	14
901	A0A4W2DWN0	PDXDC1	BOBOX Pyridoxal dependent decarboxylase domain containing 1	14	14
902	A0A4W2E5E8	RPL28	BOBOX 60S ribosomal protein L28	14	14
903	A0A4W2E7R0	RPS11	BOBOX 40S ribosomal protein S11	14	14
904	A0A4W2EKT8	PI4KA	BOBOX 1-phosphatidylinositol 4-kinase	14	14
905	A0A4W2EQU6	PSMB5	BOBOX Proteasome subunit beta	14	14
906	A0A4W2EXD9	PRDX1	BOBOX Peroxiredoxin-1	14	14
907	A0A4W2EXX8	RPS8	BOBOX 40S ribosomal protein S8	14	14
908	A0A4W2F9Z4	AK9	BOBOX Nucleoside-diphosphate kinase	14	14
909	A0A4W2FFE6	TES	BOBOX Testin	14	14
910	A0A4W2FQT7	PSMA4	BOBOX Proteasome subunit alpha type	14	14
911	A0A4W2FR75	PLCB3	BOBOX 1-phosphatidylinositol 4,5-bisphosphate phosphodiesterase	14	14
912	A0A4W2G8M4	TFG	BOBOX Trafficking from ER to golgi regulator	14	14
913	A0A4W2GDJ9	PRKACA	BOBOX cAMP-dependent protein kinase	14	14
914	A0A4W2GGE1	PSMA2	BOBOX Proteasome subunit alpha type	14	14
915	A0A4W2GQ76	MAPK3	BOBOX Mitogen-activated protein kinase	14	14
916	A0A4W2HBA5	PSMD13	BOBOX 26S proteasome non-ATPase regulatory subunit 13	14	14
917	A0A4W2HFY1	CUL1	BOBOX Cullin 1	14	14
918	A0A4W2HJP6	EIF3I	BOBOX Eukaryotic translation initiation factor 3 subunit I	14	14
919	A0A4W2HP47	PSMA5	BOBOX Proteasome subunit alpha type	14	14
920	A0A4W2I8P2	LZTFL1	BOBOX Leucine zipper transcription factor-like protein 1	14	14
921	A0A4W2I9D0	LOC113886404	BOBOX GST class-pi	14	14
922	A0JBZ9	p97bcnt2	BOVIN Bucentaur-2	21	14
923	A5D9H5	HNRNPD	BOVIN Heterogeneous nuclear ribonucleoprotein D	14	14
924	A6H768	GALK1	BOVIN Galactokinase	14	14
925	E1BNP8	SUPT16H	BOVIN FACT complex subunit	14	14
926	F1MJQ1	RAB7A	BOVIN Ras-related protein Rab-7a	14	14
927	F1MMU4	H1-10	BOVIN H1.10 linker histone	14	14
928	F1N3S4	CUL4A	BOVIN Cullin 4A	22	14
929	G3MWJ8	DDX3X	BOVIN RNA helicase	15	14
930	P00515	PRKAR2A	BOVIN cAMP-dependent protein kinase type II-alpha regulatory subunit	14	14
931	P55859	PNP	BOVIN Purine nucleoside phosphorylase	14	14
932	Q2KIQ1	PGM3	BOVIN Phosphoacetylglucosamine mutase	14	14
933	Q2KIV8	GSTM3	BOVIN Glutathione S-transferase	14	14
934	Q3MHZ0	FLOT1	BOVIN Flotillin (Fragment)	14	14
935	Q4ZJS0	BoLA-N	BOVIN MHC class I antigen (Fragment)	18	14
936	A0A3Q1LTP9	GPHN	BOVIN Gephyrin	15	15
937	A0A3Q1LUE5	KIF13B	BOVIN Kinesin family member 13B	15	15
938	A0A3Q1LZ47	MACROH2A1	BOVIN Core histone macro-H2A	15	15
939	A0A452DIA7	RPS2	BOVIN 40S ribosomal protein S2	15	15
940	A0A4W2C254	PACSIN2	BOBOX Protein kinase C and casein kinase substrate in neurons 2	15	15
941	A0A4W2CE57	CPNE3	BOBOX Uncharacterized protein	15	15
942	A0A4W2CY70	SMPDL3B	BOBOX Acid sphingomyelinase-like phosphodiesterase	15	15
943	A0A4W2D2G4	EML4	BOBOX HELP domain-containing protein	15	15
944	A0A4W2D762	SEPTIN2	BOBOX Septin	15	15
945	A0A4W2DWX6	SIL1	BOBOX SIL1 nucleotide exchange factor	15	15
946	A0A4W2EP25	RAB11B	BOBOX RAB11B, member RAS oncogene family	15	15
947	A0A4W2FND9	PSMB1	BOBOX Proteasome subunit beta	15	15
948	A0A4W2GDR3	ARF3	BOBOX Peptidylprolyl isomerase	15	15
949	A0A4W2GHK0	PGM1	BOBOX Phosphoglucomutase 1	15	15
950	A0A4W2H7C1	CLIC4	BOBOX Chloride intracellular channel protein	15	15
951	A0A4W2HDP9	RPL8	BOBOX 60S ribosomal protein L8	15	15
952	A0A4W2HHA6	─	BOBOX Histone H2B	15	15
953	A6QLL8	ALDOA	BOVIN Fructose-bisphosphate aldolase	15	15
954	A6QNY4	STAU1	BOVIN STAU1 protein (Fragment)	16	15
955	B0JYN8	PSMB3	BOVIN Proteasome subunit beta	15	15
956	E1B7Q2	AK7	BOVIN Nucleoside-diphosphate kinase	15	15
957	E1BF20	HNRNPH1	BOVIN Heteroous nuclear ribonucleoprotein H1	15	15
958	E1BK63	─	BOVIN Ribosomal protein L15	15	15
959	E1BNQ9	HNRNPUL2	BOVIN Heteroous nuclear ribonucleoprotein U like 2	15	15
960	E1BQ37	SFPQ	BOVIN Splicing factor proline and glutamine rich	15	15
961	F1MFC6	FARP1	BOVIN FERM, ARH/RhoGEF and pleckstrin domain protein 1	15	15
962	F1MK70	SPATS2	BOVIN Spermatosis associated serine rich 2	15	15
963	F6PWM7	AIMP1	BOVIN Aminoacyl tRNA synthetase complex interacting multifunctional protein 1	15	15
964	G5E6P3	A13	BOVIN G protein subunit alpha 13	16	15
965	Q2T9M8	SNAP23	BOVIN Synaptosomal-associated protein	15	15
966	Q3ZBG1	RAB14	BOVIN Ras-related protein Rab-14	15	15
967	Q3ZBH5	PA2G4	BOVIN Proliferation-associated 2G4	15	15
968	Q58DU5	PSMA3	BOVIN Proteasome subunit alpha type-3	15	15
969	Q5E9D7	PSMC1	BOVIN Proteasome 26S ATPase subunit 1	15	15
970	Q862J9	─	BOVIN 60S ribosomal protein L17 (Fragment)	15	15
971	A0A3Q1LPY0	MUC4	BOVIN Mucin 4, cell surface associated	16	16
972	A0A3Q1LQ26	ATP8A1	BOVIN Phospholipid-transporting ATPase	16	16
973	A0A4W2BM95	CPD	BOBOX Carboxypeptidase D	16	16
974	A0A4W2BQZ6	TPMT	BOBOX Thiopurine S-methyltransferase	16	16
975	A0A4W2C715	AP1B1	BOBOX AP complex subunit beta	28	16
976	A0A4W2CBE0	TMC5	BOBOX Transmembrane channel-like protein	16	16
977	A0A4W2CSK0	STK24	BOBOX Serine/threonine kinase 24	16	16
978	A0A4W2CXI4	EIF2B4	BOBOX Eukaryotic translation initiation factor 2B subunit delta	16	16
979	A0A4W2DGI4	SRC	BOBOX Tyrosine-protein kinase	17	16
980	A0A4W2E0U9	RPL19	BOBOX Ribosomal protein L19	16	16
981	A0A4W2EGQ6	ARPC2	BOBOX Arp2/3 complex 34 kDa subunit	16	16
982	A0A4W2EM37	RPL10	BOBOX Ribosomal L16 domain-containing protein	16	16
983	A0A4W2F1U3	PDXK	BOBOX Pyridoxal kinase	16	16
984	A0A4W2FZ41	AK1	BOBOX Adenylate kinase isoenzyme 1	16	16
985	A0A4W2G9E6	─	BOBOX RRM domain-containing protein	16	16
986	A0A4W2GRE8	CLINT1	BOBOX Clathrin interactor 1	16	16
987	A0A4W2H8V7	LNPEP	BOBOX Aminopeptidase	16	16
988	A0A4W2HA65	IDH1	BOBOX Isocitrate dehydrogenase [NADP]	17	16
989	A0A4W2HK63	RPL10A	BOBOX Ribosomal protein	16	16
990	A0A4W2HPZ4	RARRES1	BOBOX Retinoic acid receptor responder 1	16	16
991	A0A4W2I571	ALDH3B1	BOBOX Aldehyde dehydrogenase	17	16
992	A0A4W2IN50	RABEP1	BOBOX Rabaptin, RAB GTPase binding effector protein 1	16	16
993	A0JN77	TKFC	BOVIN Bifunctional ATP-dependent dihydroxyacetone kinase/FAD-AMP lyase (cyclizing)	16	16
994	A3KN04	RPN1	BOVIN Dolichyl-diphosphooligosaccharide--protein glycosyltransferase subunit 1	16	16
995	A6QLB5	EML3	BOVIN EML3 protein	16	16
996	A7E3Q2	HSPA2	BOVIN Heat shock 70kDa protein 1A	27	16
997	A7MB50	TBCD	BOVIN Tubulin-specific chaperone D	16	16
998	E1BKS0	EPS8L1	BOVIN EPS8 like 1	16	16
999	E1BMW9	PURA	BOVIN Purine rich element binding protein A	20	16
1000	F1MJI7	LMNB2	BOVIN Lamin B2	21	16
1001	F1MQ65	MYO1E	BOVIN Myosin IE	16	16
1002	F1MYB8	VWA7	BOVIN von Willebrand factor A domain-containing protein 7	16	16
1003	F1N036	DNAJC3	BOVIN DnaJ homolog subfamily C member 3	16	16
1004	F1N2F1	NIBAN1	BOVIN Niban apoptosis regulator 1	16	16
1005	F1N7H7	DYNC1I2	BOVIN Cytoplasmic dynein 1 intermediate chain 2	16	16
1006	F5XVA9	VWF	BOVIN von Willebrand factor	16	16
1007	G3X6K8	HP	BOVIN Haptoglobin	16	16
1008	G3X743	RNPEP	BOVIN Arginyl aminopeptidase	16	16
1009	P06623	CNP	BOVIN 2,3-cyclic-nucleotide 3-phosphodiesterase	16	16
1010	P20072	ANXA7	BOVIN Annexin A7	16	16
1011	P53710	ITGA2	BOVIN Integrin alpha-2 (Fragment)	16	16
1012	Q0V7N1	SUSD2	BOVIN Sushi domain containing 2 (Fragment)	16	16
1013	Q861S4	RPL21	BOVIN 60S ribosomal protein L21 (Fragment)	16	16
1014	A0A3Q1MDA1	AGO2	BOVIN Protein argonaute-2	20	17
1015	A0A3Q1NGX5	ILF2	BOVIN Interleukin enhancer binding factor 2	17	17
1016	A0A452DIF5	H1-2	BOVIN H1.2 linker histone, cluster member	17	17
1017	A0A4W2BWD1	RAB1B	BOBOX RAB1B, member RAS oncogene family	17	17
1018	A0A4W2C5Y1	ABCF1	BOBOX ATP binding cassette subfamily F member 1	17	17
1019	A0A4W2CDR8	PSMA6	BOBOX Proteasome subunit alpha type	17	17
1020	A0A4W2CEG3	PSMC4	BOBOX 26S proteasome AAA-ATPase subunit RPT3	17	17
1021	A0A4W2CTU6	CSNK2A1	BOBOX Non-specific serine/threonine protein kinase	17	17
1022	A0A4W2D8Y0	CANX	BOBOX Calnexin	17	17
1023	A0A4W2E3F4	PTK7	BOBOX Uncharacterized protein	17	17
1024	A0A4W2E5K6	LOC113883694	BOBOX Uncharacterized protein	17	17
1025	A0A4W2EAN6	CAB39	BOBOX Uncharacterized protein	17	17
1026	A0A4W2EH29	YARS1	BOBOX Tyrosine--tRNA ligase	17	17
1027	A0A4W2EHN2	VPS35	BOBOX Vacuolar protein sorting-associated protein 35	17	17
1028	A0A4W2F627	HNRNPR	BOBOX Heterogeneous nuclear ribonucleoprotein R	21	17
1029	A0A4W2FTR7	PRELP	BOBOX Proline and arginine rich end leucine rich repeat protein	17	17
1030	A0A4W2G819	DGKB	BOBOX Diacylglycerol kinase	17	17
1031	A0A4W2GKH8	FKBP4	BOBOX Peptidylprolyl isomerase	17	17
1032	A0A4W2GSK0	SERBP1	BOBOX SERPINE1 mRNA binding protein 1	17	17
1033	A0A4W2GUL6	PPP2R2A	BOBOX Serine/threonine-protein phosphatase 2A 55 kDa regulatory subunit B	17	17
1034	A0A4W2H8Q8	RPS7	BOBOX 40S ribosomal protein S7	17	17
1035	A0A4W2HAU5	PRXL2A	BOBOX Peroxiredoxin-like 2 activated in M-CSF stimulated monocytes	17	17
1036	A0A4W2HGE7	RPL13	BOBOX 60S ribosomal protein L13	17	17
1037	A0A4W2HS87	DDX39B	BOBOX RNA helicase	17	17
1038	A0A4W2HV66	RPS16	BOBOX Ribosomal protein S16	17	17
1039	A0A4W2HW44	LAP3	BOBOX Cysteinylglycine-S-conjugate dipeptidase	17	17
1040	A0A4W2IPL8	PABPC4	BOBOX Polyadenylate-binding protein	27	17
1041	A6QR01	LRRC47	BOVIN LRRC47 protein	17	17
1042	A7Z069	KRIT1	BOVIN KRIT1 protein	17	17
1043	A8E4P2	FARSB	BOVIN Phenylalanyl-tRNA synthetase beta subunit	17	17
1044	B0JYM7	SMS	BOVIN Spermine synthase	17	17
1045	F1MUP9	VAT1	BOVIN Vesicle amine transport 1	17	17
1046	F1MVT7	EPM2AIP1	BOVIN EPM2A interacting protein 1	17	17
1047	F1N443	PRMT5	BOVIN Protein arginine N-methyltransferase 5	17	17
1048	P04896	AS	BOVIN Guanine nucleotide-binding protein G(s) subunit alpha isoforms short	17	17
1049	P51176	TGM2	BOVIN Protein-glutamine gamma-glutamyltransferase 2	17	17
1050	P61257	RPL26	BOVIN 60S ribosomal protein L26	17	17
1051	P62803	─	BOVIN Histone H4	17	17
1052	Q2KJE7	PSME1	BOVIN Proteasome (Prosome, macropain) activator subunit 1 (PA28 alpha)	17	17
1053	Q2KJH9	ALDH9A1	BOVIN 4-trimethylaminobutyraldehyde dehydrogenase	17	17
1054	Q5E9K0	PSMB2	BOVIN Proteasome subunit beta type-2	17	17
1055	Q9GMB8	SARS1	BOVIN Serine--tRNA ligase, cytoplasmic	17	17
1056	A0A3Q1M008	HSPA4L	BOVIN Heat shock protein family A (Hsp70) member 4 like	19	18
1057	A0A3Q1M6K6	ACO2	BOVIN Aconitate hydratase, mitochondrial	18	18
1058	A0A4W2CPZ8	YWHAB	BOBOX Tyrosine 3-monooxygenase/tryptophan 5-monooxygenase activation protein beta	20	18
1059	A0A4W2CWA5	SNX9	BOBOX Sorting nexin	18	18
1060	A0A4W2FAU9	RPS6KA1	BOBOX Ribosomal protein S6 kinase	18	18
1061	A0A4W2FE06	UGP2	BOBOX UTP--glucose-1-phosphate uridylyltransferase	18	18
1062	A0A4W2FN01	DCTN2	BOBOX Dynactin subunit 2	18	18
1063	A0A4W2FX89	IGF2R	BOBOX Insulin like growth factor 2 receptor	18	18
1064	A0A4W2GJR2	EIF4G1	BOBOX Eukaryotic translation initiation factor 4 gamma 1	18	18
1065	A0A4W2GUV8	RPSA	BOBOX 40S ribosomal protein SA	18	18
1066	A0A4W2GXB1	LOC113891189	BOBOX Aldose reductase	18	18
1067	A0A4W2GYC0	MAP7	BOBOX Microtubule associated protein 7	18	18
1068	A0A4W2HD57	PSMD5	BOBOX 26S proteasome non-ATPase regulatory subunit 5	18	18
1069	A0A4W2IDJ3	ATP13A3	BOBOX ATPase 13A3	18	18
1070	A0A4W2IQT0	RHPN2	BOBOX Rhophilin Rho GTPase binding protein 2	18	18
1071	A6H742	PLS1	BOVIN Plastin-1	18	18
1072	A7MBA2	PSMD1	BOVIN 26S proteasome non-ATPase regulatory subunit 1	18	18
1073	A7Z014	TKT	BOVIN TKT protein	18	18
1074	A8E4P3	STOM	BOVIN STOM protein	18	18
1075	E1BIU7	PTPN23	BOVIN Protein tyrosine phosphatase non-receptor type 23	18	18
1076	E1BNE7	CAVIN1	BOVIN Caveolae associated protein 1	18	18
1077	F1MLV1	PSMC6	BOVIN 26S proteasome regulatory subunit 10B	18	18
1078	F1MTV0	DPP4	BOVIN Dipeptidyl peptidase 4	18	18
1079	P63243	RACK1	BOVIN Receptor of activated protein C kinase 1	18	18
1080	Q1RMX7	NANS	BOVIN N-acetylneuraminate synthase	18	18
1081	Q3MHL7	CCT6A	BOVIN T-complex protein 1 subunit zeta	18	18
1082	Q3YJL7	BoLA	BOVIN MHC class I antigen (Fragment)	18	18
1083	Q3ZCI4	PGD	BOVIN 6-phosphogluconate dehydrogenase, decarboxylating	18	18
1084	A0A3Q1MH41	SRPK2	BOVIN SRSF protein kinase 2	19	19
1085	A0A4W2BP94	HSPH1	BOBOX Heat shock 110 kDa protein	19	19
1086	A0A4W2C416	TJP1	BOBOX Uncharacterized protein	19	19
1087	A0A4W2CZC4	DDX1	BOBOX ATP-dependent RNA helicase DDX1	19	19
1088	A0A4W2E6R3	ATP2B4	BOBOX Calcium-transporting ATPase	27	19
1089	A0A4W2FDX9	CCT7	BOBOX T-complex protein 1 subunit eta	19	19
1090	A0A4W2FG68	MDH2	BOBOX Malate dehydrogenase	19	19
1091	A0A4W2FKP9	AQ	BOBOX G protein subunit alpha q	19	19
1092	A0A4W2FW26	PSMA1	BOBOX Proteasome subunit alpha type	19	19
1093	A0A4W2GLD1	PSMA7	BOBOX Proteasome subunit alpha type	19	19
1094	A0A4W2GPW6	RTCB	BOBOX RNA-splicing ligase RtcB homolog	19	19
1095	A0A4W2GRC2	EIF2S3	BOBOX Protein-synthesizing GTPase	19	19
1096	A0A4W2GW83	ALB	BOBOX Albumin	24	19
1097	A0A4W2GY45	NUCB1	BOBOX Nucleobindin-1	19	19
1098	A0A4W2H475	RPLP0	BOBOX 60S acidic ribosomal protein P0	19	19
1099	A0A4W2H9Y6	AP2A1	BOBOX AP-2 complex subunit alpha	27	19
1100	A0A4W2HBK9	CCT4	BOBOX T-complex protein 1 subunit delta	19	19
1101	A0A4W2HZM5	ARHGAP1	BOBOX Rho GTPase activating protein 1	19	19
1102	A0A4W2I4Z5	COPS4	BOBOX COP9 sialosome complex subunit 4	19	19
1103	A0A4W2IE73	PGK1	BOBOX Phosphoglycerate kinase	19	19
1104	A6QQT4	ALDH3A2	BOVIN Aldehyde dehydrogenase	19	19
1105	A8E654	COL18A1	BOVIN COL18A1 protein	19	19
1106	E1BEG2	HNRNPA3	BOVIN Heteroous nuclear ribonucleoprotein A3	19	19
1107	E1BHH6	PODN	BOVIN Podocan	19	19
1108	F1MC13	LAMA5	BOVIN Laminin subunit alpha 5	19	19
1109	F1MIH2	SEPTIN7	BOVIN Septin	19	19
1110	F1MYX5	LCP1	BOVIN Lymphocyte cytosolic protein 1	19	19
1111	F1MZU2	NSF	BOVIN Vesicle-fusing ATPase	19	19
1112	F1MZY2	GFPT1	BOVIN Glutamine--fructose-6-phosphate transaminase (isomerizing)	19	19
1113	F2Z4F0	ACTR1A	BOVIN Actin related protein 1A	19	19
1114	G3MZH4	AP1G1	BOVIN AP-1 complex subunit gamma	19	19
1115	Q1JP95	PSMC3	BOVIN Proteasome 26S ATPase subunit 3 (Fragment)	19	19
1116	Q3ZCJ6	EPHX1	BOVIN Epoxide hydrolase	19	19
1117	Q5EAD2	PHGDH	BOVIN D-3-phosphoglycerate dehydrogenase	19	19
1118	A0A3Q1MCC2	AP3D1	BOVIN AP-3 complex subunit delta	20	20
1119	A0A4W2BXS6	TTC38	BOBOX Tetratricopeptide repeat protein 38	20	20
1120	A0A4W2CZ38	EHD4	BOBOX EH domain containing 4	25	20
1121	A0A4W2D4U6	SEC23B	BOBOX Protein transport protein SEC23	20	20
1122	A0A4W2DR66	ARCN1	BOBOX Coatomer subunit delta	20	20
1123	A0A4W2E841	STAU2	BOBOX Double-stranded RNA-binding protein Staufen homolog 2	20	20
1124	A0A4W2EMD8	RPS6	BOBOX 40S ribosomal protein S6	20	20
1125	A0A4W2G9M9	CNOT1	BOBOX CCR4-NOT transcription complex subunit 1	20	20
1126	A0A4W2GCT4	PSMC5	BOBOX Proteasome 26S subunit, ATPase 5	20	20
1127	A0A4W2GDJ4	VPS13C	BOBOX Vacuolar protein sorting 13 homolog C	20	20
1128	A0A4W2GL04	AKAP13	BOBOX A-kinase anchoring protein 13	20	20
1129	A0A4W2HRY2	MYO5A	BOBOX Myosin VA	23	20
1130	A0A4W2HTZ2	RAD50	BOBOX RAD50 double strand break repair protein	20	20
1131	F1MY44	HNRNPM	BOVIN Heteroous nuclear ribonucleoprotein M	20	20
1132	F1N3Y1	TCAF2	BOVIN TRPM8 channel-associated factor 2	20	20
1133	Q17QG2	NUDC	BOVIN Nuclear migration protein nudC	20	20
1134	Q28824	MYLK	BOVIN Myosin light chain kinase, smooth muscle	20	20
1135	Q3SYV4	CAP1	BOVIN Adenylyl cyclase-associated protein 1	20	20
1136	A0A3Q1M6N7	LTA4H	BOVIN Leukotriene A(4) hydrolase	21	21
1137	A0A3Q1MEG1	AGO1	BOVIN Argonaute RISC component 1	21	21
1138	A0A4W2BUC1	COPG1	BOBOX Coatomer subunit gamma	21	21
1139	A0A4W2C6J7	IDH2	BOBOX Isocitrate dehydrogenase [NADP]	21	21
1140	A0A4W2C9V0	MFGE8	BOBOX Milk fat globule-EGF factor 8 protein	21	21
1141	A0A4W2CTM6	PURB	BOBOX Purine rich element binding protein B	21	21
1142	A0A4W2DDK7	CCT3	BOBOX T-complex protein 1 subunit gamma	21	21
1143	A0A4W2DNY9	STIP1	BOBOX Hsc70/Hsp90-organizing protein	21	21
1144	A0A4W2DSN0	CNDP2	BOBOX Carnosine dipeptidase 2	21	21
1145	A0A4W2DYS5	SART3	BOBOX RRM domain-containing protein	21	21
1146	A0A4W2EZ83	LDHB	BOBOX L-lactate dehydrogenase	24	21
1147	A0A4W2F798	DNAH12	BOBOX Dynein axonemal heavy chain 12	22	21
1148	A0A4W2F9C0	YBX1	BOBOX Y-box binding protein 1	21	21
1149	A0A4W2HG87	DDX31	BOBOX DEAD-box helicase 31	21	21
1150	A0A4W2HI77	MYBBP1A	BOBOX MYB binding protein 1a	21	21
1151	A0A4W2III8	COL15A1	BOBOX Collagen type XV alpha 1 chain	21	21
1152	A0A4W2IIZ4	CCDC91	BOBOX Coiled-coil domain containing 91	21	21
1153	A7MBD4	FARSA	BOVIN Phenylalanine--tRNA ligase alpha subunit	21	21
1154	E1BM92	PROM2	BOVIN Prominin 2	21	21
1155	F1N1G7	KIF5B	BOVIN Kinesin-like protein	21	21
1156	G3MYK8	ASCC3	BOVIN Activating sial cointegrator 1 complex subunit 3	21	21
1157	Q2TBQ5	RPL7A	BOVIN 60S ribosomal protein L7a	21	21
1158	V6F957	TAGLN	BOVIN Transgelin	21	21
1159	A0A3Q1M1M7	JUP	BOVIN Junction plakoglobin	22	22
1160	A0A4W2BRY5	EPB41L3	BOBOX FERM domain-containing protein	22	22
1161	A0A4W2BSQ7	PSMD11	BOBOX Proteasome 26S subunit, non-ATPase 11	22	22
1162	A0A4W2C4Q9	CKB	BOBOX Creatine kinase	22	22
1163	A0A4W2C8Y2	EIF4A1	BOBOX RNA helicase	27	22
1164	A0A4W2CJ87	PRDX6	BOBOX Peroxiredoxin-6	22	22
1165	A0A4W2CJG3	RPL13A	BOBOX 60S ribosomal protein L13a	22	22
1166	A0A4W2CX08	PGM5	BOBOX Uncharacterized protein	22	22
1167	A0A4W2EPP2	GLUD1	BOBOX Glutamate dehydrogenase (NAD(P)(+))	22	22
1168	A0A4W2EWF6	SSB	BOBOX Small RNA binding exonuclease protection factor La	22	22
1169	A0A4W2G4P4	IPO7	BOBOX Importin 7	22	22
1170	A5D785	CSE1L	BOVIN Exportin-2	22	22
1171	A5D7A2	GARS1	BOVIN Diadenosine tetraphosphate synthetase	22	22
1172	A5D973	PPP2R1A	BOVIN Alpha isoform of regulatory subunit A, protein phosphatase 2	22	22
1173	E1BB38	SRP72	BOVIN Sial recoition particle subunit SRP72	22	22
1174	F1MD79	ANKFY1	BOVIN Ankyrin repeat and FYVE domain containing 1	22	22
1175	F1MDW1	MARS1	BOVIN Methionine--tRNA ligase, cytoplasmic	22	22
1176	F1MYN2	C	BOVIN Cingulin	22	22
1177	F6QJE8	PAFAH1B1	BOVIN Platelet-activating factor acetylhydrolase IB subunit alpha	22	22
1178	G5E531	TCP1	BOVIN CCT-alpha	22	22
1179	I6X9I8	─	BOVIN Annexin	24	22
1180	P50227	SULT1A1	BOVIN Sulfotransferase 1A1	22	22
1181	P68102	EIF2S1	BOVIN Eukaryotic translation initiation factor 2 subunit 1	22	22
1182	Q2KII9	DYNC1LI1	BOVIN Dynein light intermediate chain	22	22
1183	Q3SYW1	AP1M2	BOVIN AP-1 complex subunit mu-2	22	22
1184	Q861U5	─	BOVIN 40S ribosomal protein S18 (Fragment)	22	22
1185	A0A3Q1LZU8	GANAB	BOVIN Glucosidase II alpha subunit	23	23
1186	A0A3Q1M3Q7	PDIA4	BOVIN Protein disulfide-isomerase A4	23	23
1187	A0A3Q1MW68	PATJ	BOVIN PATJ crumbs cell polarity complex component	23	23
1188	A0A4W2C499	SLC9A3R1	BOBOX Na(+)/H(+) exchange regulatory cofactor NHE-RF	23	23
1189	A0A4W2CGY0	NT5E	BOBOX Ecto-5-nucleotidase	23	23
1190	A0A4W2ETJ7	HNRNPK	BOBOX Heterogeneous nuclear ribonucleoprotein K	23	23
1191	A0A4W2F424	PSMC2	BOBOX 26S proteasome AAA-ATPase subunit RPT1	23	23
1192	A0A4W2G877	VARS1	BOBOX Valine--tRNA ligase	23	23
1193	A0A4W2GEW6	PTPRJ	BOBOX Protein-tyrosine-phosphatase	23	23
1194	A0A4W2GLG6	CACNA2D1	BOBOX Calcium voltage-gated channel auxiliary subunit alpha2delta 1	23	23
1195	A0A4W2GZL4	IL1RAP	BOBOX Interleukin 1 receptor accessory protein	23	23
1196	A0A4W2HPP0	─	BOBOX Uncharacterized protein	23	23
1197	A0A4W2HSB0	MATN4	BOBOX Matrilin 4	23	23
1198	A0A4W2HXY3	LOC113879933	BOBOX Serpin A3-1	23	23
1199	A0A4W2IIA5	ELP3	BOBOX Elongator complex protein 3	23	23
1200	A5D7D9	DHX15	BOVIN RNA helicase	23	23
1201	E1BN24	ZNFX1	BOVIN Zinc finger NFX1-type containing 1	23	23
1202	E9RHW1	HSPB1	BOVIN Heat shock 27 kDa protein	23	23
1203	F1MC86	GMPS	BOVIN Glutamine amidotransferase	23	23
1204	F1MHC2	STXBP2	BOVIN Syntaxin binding protein 2	23	23
1205	F1MXR0	BAIAP2L1	BOVIN BAR/IMD domain containing adaptor protein 2 like 1	23	23
1206	P68103	EEF1A1	BOVIN Elongation factor 1-alpha 1	23	23
1207	Q58DW5	RPL5	BOVIN 60S ribosomal protein L5	23	23
1208	A0A3Q1MRG1	CUL3	BOVIN Cullin 3	24	24
1209	A0A4W2BZJ4	RDX	BOBOX Radixin	39	24
1210	A0A4W2CDE1	─	BOBOX eIF2B5 domain-containing protein	24	24
1211	A0A4W2ELV0	UTRN	BOBOX Uncharacterized protein	24	24
1212	A0A4W2FWX9	EIF3E	BOBOX Eukaryotic translation initiation factor 3 subunit E	24	24
1213	A0A4W2GAK0	SYNE1	BOBOX Spectrin repeat containing nuclear envelope protein 1	24	24
1214	A0A4W2HE67	DDB1	BOBOX DNA damage-binding protein 1	24	24
1215	F1MKH6	NARS1	BOVIN Asparagine--tRNA ligase	24	24
1216	F1MLE1	DIP2B	BOVIN Disco interacting B	24	24
1217	F1MMK8	KARS1	BOVIN Lysine--tRNA ligase	24	24
1218	F1MWD3	CCT5	BOVIN CCT-epsilon	24	24
1219	P09487	ALPL	BOVIN Alkaline phosphatase, tissue-nonspecific isozyme	24	24
1220	A0A3Q1MIA4	PSMD2	BOVIN 26S proteasome non-ATPase regulatory subunit 2	25	25
1221	A0A4W2CJ22	GYS1	BOBOX Glycogen [starch] synthase	25	25
1222	A0A4W2CU21	PSAT1	BOBOX Phosphoserine aminotransferase	25	25
1223	A0A4W2D2Y6	RPS9	BOBOX 40S ribosomal protein S9	25	25
1224	A0A4W2DBT5	PGM2	BOBOX Phosphoglucomutase 2	25	25
1225	A0A4W2DX34	SEC23IP	BOBOX SEC23 interacting protein	25	25
1226	A0A4W2DXX1	SEPTIN9	BOBOX Septin 9	25	25
1227	A0A4W2DYY6	EIF3B	BOBOX Eukaryotic translation initiation factor 3 subunit B	25	25
1228	A0A4W2EUF6	HDLBP	BOBOX High density lipoprotein binding protein	25	25
1229	A0A4W2F0F2	TMPRSS6	BOBOX Sulfurtransferase	25	25
1230	A7MBG8	RUVBL1	BOVIN RuvB-like helicase	25	25
1231	E1BPI3	FRK	BOVIN Tyrosine-protein kinase	25	25
1232	F1MKJ5	WASHC5	BOVIN WASH complex subunit 5	25	25
1233	F1MUN7	ANXA11	BOVIN Annexin	25	25
1234	F1MZ85	VCAN	BOVIN Versican core protein	25	25
1235	P62261	YWHAE	BOVIN 14-3-3 protein epsilon	25	25
1236	A0A3Q1MFI2	FAM120A	BOVIN Constitutive coactivator of PPAR-gamma-like protein 1	26	26
1237	A0A4W2BUC7	AARS	BOBOX Alanine--tRNA ligase	26	26
1238	A0A4W2CPR3	CKAP5	BOBOX Uncharacterized protein	26	26
1239	A0A4W2DVM3	TRIM25	BOBOX Uncharacterized protein	26	26
1240	A0A4W2DY67	PLXNB2	BOBOX Sema domain-containing protein	26	26
1241	A0A4W2F0S3	DARS1	BOBOX Aspartate--tRNA ligase, cytoplasmic	26	26
1242	A0A4W2FQ02	HSPA9	BOBOX 75 kDa glucose-regulated protein	26	26
1243	A0A4W2HAX4	TTLL12	BOBOX Tubulin tyrosine ligase like 12	26	26
1244	A0A4W2HV14	STXBP1	BOBOX Syntaxin binding protein 1	26	26
1245	A0A4W2HYT7	NIBAN2	BOBOX Niban apoptosis regulator 2	26	26
1246	F1MZU1	LARP1	BOVIN La ribonucleoprotein 1, translational regulator	26	26
1247	A0A4W2CRW3	─	BOBOX Annexin	27	27
1248	A0A4W2E7H4	RPL6	BOBOX 60S ribosomal protein L6	27	27
1249	A0A4W2ET72	NCKAP1	BOBOX Uncharacterized protein	27	27
1250	A0A4W2HF31	AP3B1	BOBOX AP-3 complex subunit beta	27	27
1251	A0A4W2HM90	CARMIL1	BOBOX Capping protein regulator and myosin 1 linker 1	27	27
1252	A0A4W2I3E8	CUL4B	BOBOX Cullin 4B	27	27
1253	A5D7E8	PDIA3	BOVIN Protein disulfide-isomerase	27	27
1254	A6H7J6	P4HB	BOVIN Protein disulfide-isomerase	27	27
1255	A7E3D9	ACSL4	BOVIN ACSL4 protein (Fragment)	27	27
1256	F1N4V5	NAA15	BOVIN N-alpha-acetyltransferase 15, NatA auxiliary subunit	27	27
1257	Q9XSJ4	ENO1	BOVIN Alpha-enolase	27	27
1258	A0A3Q1LNK7	SRP68	BOVIN Sial recoition particle subunit SRP68	28	28
1259	A0A3Q1LV18	CCT2	BOVIN CCT-beta	28	28
1260	A0A3Q1M2V8	DOCK1	BOVIN Dedicator of cytokinesis 1	28	28
1261	A0A3Q1MYB4	DNM2	BOVIN Dynamin GTPase	28	28
1262	A0A452DI24	GDI2	BOVIN Rab GDP dissociation inhibitor	28	28
1263	A0A4W2C999	PIK3C2A	BOBOX 40S ribosomal protein S13	28	28
1264	A0A4W2CJD5	PSME4	BOBOX Proteasome activator subunit 4	28	28
1265	A0A4W2CVZ4	HNRNPU	BOBOX Heterogeneous nuclear ribonucleoprotein U	28	28
1266	A0A4W2DVZ1	TUBB	BOBOX Tubulin beta chain	28	28
1267	A0A4W2GAA4	RPL7	BOBOX Ribosomal protein L7	28	28
1268	A0A4W2GFK9	DHX30	BOBOX RNA helicase	28	28
1269	A0A4W2HEC9	RASA4B	BOBOX RAS p21 protein activator 4B	28	28
1270	A0A4W2HLS1	STAT1	BOBOX Sial transducer and activator of transcription	28	28
1271	A0A4W2IRD9	ENPP3	BOBOX Ectonucleotide pyrophosphatase/phosphodiesterase 3	28	28
1272	A7MBI5	DPYSL3	BOVIN DPYSL3 protein	28	28
1273	E1B8N6	LMNB1	BOVIN Lamin B1	29	28
1274	E1BBY7	HSPA4	BOVIN Heat shock 70 kDa protein 4	28	28
1275	F1MVC0	CAD	BOVIN CAD protein	28	28
1276	P10096	GAPDH	BOVIN Glyceraldehyde-3-phosphate dehydrogenase	28	28
1277	P19858	LDHA	BOVIN L-lactate dehydrogenase A chain	28	28
1278	Q3T169	RPS3	BOVIN 40S ribosomal protein S3	28	28
1279	A0A3Q1M124	CAPN1	BOVIN Calcium-activated neutral proteinase 1	29	29
1280	A0A3Q1MHG7	ANXA4	BOVIN Annexin	29	29
1281	A0A4W2DNT9	RARS1	BOBOX Arginine--tRNA ligase, cytoplasmic	29	29
1282	A0A4W2DXW5	EIF4A3	BOBOX RNA helicase	29	29
1283	A0A4W2EST1	WDR1	BOBOX WD repeat domain 1	29	29
1284	A0A4W2H1W2	CCT8	BOBOX CCT-theta	29	29
1285	A0A4W2HE91	TARS1	BOBOX Threonyl-tRNA synthetase	29	29
1286	A0A4W2IBW3	CCAR2	BOBOX Cell cycle and apoptosis regulator 2	29	29
1287	E1B7R0	DIS3L2	BOVIN DIS3-like exonuclease 2	29	29
1288	F1MS40	CFDP2	BOVIN Craniofacial development protein 2	29	29
1289	A0A4W2CHD9	CAPN5	BOBOX Calpain 5	30	30
1290	A0A4W2CKM0	RRBP1	BOBOX Ribosome binding protein 1	30	30
1291	A0A4W2CZY6	LOC113885433	BOBOX Annexin	30	30
1292	A0A4W2DWT8	LLGL2	BOBOX LLGL domain-containing protein	30	30
1293	A0A4W2EH98	IPO5	BOBOX Importin 5	30	30
1294	A0A4W2ESD2	AP2M1	BOBOX AP-2 complex subunit mu	30	30
1295	A0A4W2GPI4	LOC113883341	BOBOX Eukaryotic translation initiation factor 3 subunit C	30	30
1296	A0A4W2H2Y9	AHCY	BOBOX Adenosylhomocysteinase	30	30
1297	A0A4W2H4J1	DDX17	BOBOX RNA helicase	30	30
1298	A1A4J1	PFKL	BOVIN ATP-dependent 6-phosphofructokinase, liver type	30	30
1299	A7E306	NID2	BOVIN NID2 protein	30	30
1300	E1BPL8	MME	BOVIN Atriopeptidase	30	30
1301	F1MDR7	DNAJC13	BOVIN DnaJ heat shock protein family (Hsp40) member C13	30	30
1302	F1MQ43	DOCK9	BOVIN Dedicator of cytokinesis 9	30	30
1303	G3N262	RPS3A	BOVIN 40S ribosomal protein S3a	30	30
1304	G3X696	SLK	BOVIN Non-specific serine/threonine protein kinase	30	30
1305	Q3ZCK1	EIF3L	BOVIN Eukaryotic translation initiation factor 3 subunit L	30	30
1306	A0A3Q1LTY7	AGRN	BOVIN Agrin	31	31
1307	A0A4W2C3S4	RPL3	BOBOX Uncharacterized protein	31	31
1308	A0A4W2CP27	PABPC1	BOBOX Polyadenylate-binding protein	31	31
1309	A0A4W2DW54	ALDH18A1	BOBOX Delta-1-pyrroline-5-carboxylate synthase	31	31
1310	F1MGU7	FGG	BOVIN Fibrinogen gamma-B chain	31	31
1311	F1N319	ROCK2	BOVIN Rho-associated protein kinase	35	31
1312	J7K1V4	─	BOBOX Lactotransferrin	31	31
1313	P79103	RPS4	BOVIN 40S ribosomal protein S4	31	31
1314	Q2KJ46	PSMD3	BOVIN 26S proteasome non-ATPase regulatory subunit 3	31	31
1315	Q5EAD0	BAIAP2	BOVIN Brain-specific angiogenesis inhibitor 1-associated protein 2	31	31
1316	A0A3Q1MM65	RPL4	BOVIN 60S ribosomal protein L4	32	32
1317	A0A4W2EEZ6	PYGB	BOBOX Alpha-1,4 glucan phosphorylase	35	32
1318	A0A4W2FU58	G6PD	BOBOX Glucose-6-phosphate 1-dehydrogenase	32	32
1319	A0A4W2IE70	ATIC	BOBOX AICAR transformylase/inosine monophosphate cyclohydrolase	32	32
1320	A0A4W2IHM5	PARP1	BOBOX Poly [ADP-ribose] polymerase	32	32
1321	A0A4W2IJ03	RUVBL2	BOBOX RuvB-like helicase	32	32
1322	E1BKX1	CEMIP	BOVIN Hyaluronoglucosaminidase	32	32
1323	E9LZ03	─	BOVIN Prominin-1	32	32
1324	P08728	KRT19	BOVIN Keratin, type I cytoskeletal 19	42	32
1325	Q0VCK5	AP2A2	BOVIN AP-2 complex subunit alpha-2	32	32
1326	A0A452DJ66	TUBA1D	BOVIN Tubulin alpha chain	33	33
1327	A0A4W2BV02	QARS1	BOBOX Glutaminyl-tRNA synthetase	33	33
1328	A0A4W2C7K7	AP2B1	BOBOX AP complex subunit beta	33	33
1329	A0A4W2ECC5	ALDH1A1	BOBOX Aldehyde dehydrogenase 1 family member A1	33	33
1330	A0A4W2HIH1	XPO1	BOBOX Exportin 1	33	33
1331	A0A4W2HMP5	CYFIP1	BOBOX Cytoplasmic FMR1-interacting protein	33	33
1332	A0A4W2I521	EPHX2	BOBOX Epoxide hydrolase 2	33	33
1333	A0A4W2IRI4	ANXA5	BOBOX Annexin	33	33
1334	E1BFV0	KPNB1	BOVIN Karyopherin subunit beta 1	33	33
1335	F1MNS5	ENPP1	BOVIN Ectonucleotide pyrophosphatase/phosphodiesterase 1	33	33
1336	A0A4W2DT05	ITGA6	BOBOX Integrin alpha2 domain-containing protein	34	34
1337	A0A4W2GQZ4	USO1	BOBOX General vesicular transport factor p115	34	34
1338	A0A4W2IGP5	BIRC6	BOBOX Baculoviral IAP repeat containing 6	34	34
1339	A7E355	SYNCRIP	BOVIN SYNCRIP protein (Fragment)	34	34
1340	F1MMA0	ILF3	BOVIN Interleukin enhancer binding factor 3	34	34
1341	F1MQJ0	ACE	BOVIN Angiotensin-converting enzyme	34	34
1342	A0A4W2DYQ2	ACTB	BOBOX Actin beta	35	35
1343	A0A4W2FSW2	COPB1	BOBOX Coatomer subunit beta	35	35
1344	A0A4W2HNU0	MYO1C	BOBOX Myosin IC	35	35
1345	A0A5A4UBP5	hsp70	BOVIN Heat shock protein 70	38	35
1346	A5PKJ5	UNC45A	BOVIN UNC45A protein	35	35
1347	F1MJ56	MYO1D	BOVIN Unconventional myosin-Id	35	35
1348	F1MJJ0	DNAH9	BOVIN Dynein axonemal heavy chain 9	36	35
1349	G3X6I0	FCGBP	BOVIN Uncharacterized protein	35	35
1350	A0A3Q1LMV9	EPPK1	BOVIN Epiplakin 1	43	36
1351	A0A3Q1MQZ2	ACLY	BOVIN ATP-citrate synthase	36	36
1352	A0A4W2BUZ1	ROCK1	BOBOX Rho-associated protein kinase	36	36
1353	A0A4W2D7L8	PKM	BOBOX Pyruvate kinase	36	36
1354	A0A4W2ETZ4	PDZK1	BOBOX Uncharacterized protein	36	36
1355	A0A4W2H200	COL14A1	BOBOX Collagen type XIV alpha 1 chain	36	36
1356	A7MBC5	IARS1	BOVIN Isoleucyl-tRNA synthetase	36	36
1357	E1BEK9	UPF1	BOVIN UPF1 RNA helicase and ATPase	36	36
1358	A0A4W2D514	PTGFRN	BOBOX Uncharacterized protein	37	37
1359	A0JN52	SF3B3	BOVIN Splicing factor 3B subunit 3	37	37
1360	E1BP91	NPEPPS	BOVIN Aminopeptidase	37	37
1361	Q2HJ49	MSN	BOVIN Moesin	48	37
1362	A0A4W2BVA2	LAMB2	BOBOX Uncharacterized protein	38	38
1363	A0A4W2E7Q1	FN1	BOBOX Fibronectin	38	38
1364	A0A4W2E9H5	ATP2B2	BOBOX Calcium-transporting ATPase	38	38
1365	A0A4W2FQF1	A2M	BOBOX Alpha-2-macroglobulin	39	38
1366	A0A4W2GJT0	TPM1	BOBOX Tropomyosin 1	38	38
1367	E1B864	ITGB4	BOVIN Integrin beta	38	38
1368	E1BB53	TEP1	BOVIN Telomerase associated protein 1	38	38
1369	F1N6D5	EFTUD2	BOVIN 116 kDa U5 small nuclear ribonucleoprotein component	39	38
1370	A0A3Q1N108	LARS1	BOVIN Leucyl-tRNA synthetase	39	39
1371	A0A4W2D222	ELP1	BOBOX Elongator complex protein 1	39	39
1372	F1MM34	CTNNA1	BOVIN Catenin alpha-1	39	39
1373	F1MMQ6	MYO5B	BOVIN Myosin VB	39	39
1374	F2FB38	MUC16	BOVIN Mucin-16	39	39
1375	A0A4W2DR39	SEC31A	BOBOX Uncharacterized protein	40	40
1376	A0A4W2FA33	MTHFD1	BOBOX C-1-tetrahydrofolate synthase, cytoplasmic	40	40
1377	E1BD73	PARP4	BOVIN Poly [ADP-ribose] polymerase	40	40
1378	Q0VCU1	ACO1	BOVIN Cytoplasmic aconitate hydratase	40	40
1379	Q5E9R3	EHD1	BOVIN EH domain-containing protein 1	40	40
1380	A0A3Q1LUJ8	ATP1A1	BOVIN Sodium/potassium-transporting ATPase subunit alpha	41	41
1381	A0A3Q1M037	GCN1	BOVIN GCN1 activator of EIF2AK4	41	41
1382	A3KMV5	UBA1	BOVIN Ubiquitin-like modifier-activating enzyme 1	41	41
1383	Q0VCX2	HSPA5	BOVIN Endoplasmic reticulum chaperone BiP	42	41
1384	A0A4W2HK32	MYO1B	BOBOX Myosin IB	42	42
1385	E1BB91	COL6A3	BOVIN Collagen type VI alpha 3 chain	42	42
1386	F1N6C4	EPS8	BOVIN Epidermal growth factor receptor pathway substrate 8	42	42
1387	G5E630	USP9X	BOVIN Ubiquitinyl hydrolase 1	42	42
1388	A0A3Q1MFR4	APOB	BOVIN Apolipoprotein B	43	43
1389	A0A4W2CVQ1	ANXA2	BOBOX Annexin	43	43
1390	A0A4W2H5S9	HYOU1	BOBOX Hypoxia up-regulated 1	43	43
1391	A0A4W2D5W8	EEF2	BOBOX Death associated protein kinase 3	44	44
1392	A0A4W2FWL8	MYO6	BOBOX Unconventional myosin-6	44	44
1393	A0A4W2IET3	PYGL	BOBOX Alpha-1,4 glucan phosphorylase	44	44
1394	F6S1Q0	KRT18	BOVIN Keratin 18	44	44
1395	Q28042	OVGP1	BOVIN Oviduct-specific glycoprotein (Fragment)	44	44
1396	Q76LV1	HSP90AB1	BOVIN Heat shock protein HSP 90-beta	68	44
1397	A0A3Q1LRY6	NCL	BOVIN Nucleolin	45	45
1398	G8JKX8	COPB2	BOVIN Coatomer subunit beta	45	45
1399	A0A4W2C608	─	BOBOX RING-type domain-containing protein	46	46
1400	A0A4W2E9V9	DCTN1	BOBOX Dynactin subunit 1	47	47
1401	A0A4W2CHU4	LAMA2	BOBOX Uncharacterized protein	48	48
1402	A0A4W2CN44	DES	BOBOX Desmin	54	48
1403	F1MU12	KRT8	BOVIN Keratin, type II cytoskeletal 8	56	48
1404	A0A4W2D8A9	MOV10	BOBOX RNA helicase	49	49
1405	A0A4W2FJT1	HSPA8	BOBOX Heat shock protein family A (Hsp70) member 8	49	49
1406	A0A4W2GGV4	EIF3A	BOBOX Eukaryotic translation initiation factor 3 subunit A	49	49
1407	E1BKM4	PDCD6IP	BOVIN Programmed cell death 6 interacting protein	49	49
1408	A7MBJ5	CAND1	BOVIN Cullin-associated NEDD8-dissociated protein 1	50	50
1409	F1N0J2	MAP4	BOVIN Microtubule-associated protein	50	50
1410	A5D7D1	ACTN4	BOVIN Alpha-actinin-4	69	51
1411	A0A3Q1MGD3	LRBA	BOVIN LPS responsive beige-like anchor protein	52	52
1412	A0A3Q1MTY6	MAP1B	BOVIN Microtubule associated protein 1B	53	52
1413	A0A4W2G0F1	GOLGA3	BOBOX Golgin A3	52	52
1414	F1MTR1	IQGAP2	BOVIN IQ motif containing GTPase activating protein 2	54	52
1415	F1MYG5	LMNA	BOVIN Lamin A/C	52	52
1416	Q95M18	HSP90B1	BOVIN Endoplasmin	54	52
1417	A0A4W2GIZ9	ANXA6	BOBOX Annexin	53	53
1418	A0A4W2HQR5	HUWE1	BOBOX HECT-type E3 ubiquitin transferase	53	53
1419	A0A4W2HYA4	EZR	BOBOX Ezrin	54	54
1420	F1MD77	LAMC1	BOVIN Laminin subunit gamma 1	54	54
1421	O18977	TN-X	BOVIN Tenascin-X	55	55
1422	A0A4W2H221	FGA	BOBOX Fibrinogen alpha chain	56	56
1423	A0A4W2HBE8	DNAH5	BOBOX Dynein axonemal heavy chain 5	56	56
1424	A0A4W2FWY4	COL12A1	BOBOX Collagen type XII alpha 1 chain	57	57
1425	A0A4W2GH10	ANPEP	BOBOX Aminopeptidase	57	57
1426	A0A4W2D453	TNC	BOBOX Uncharacterized protein	58	58
1427	A0A4W2E8T3	CD109	BOBOX CD109 molecule	58	58
1428	A0A4W2CRS0	FASN	BOBOX Fatty acid synthase	59	59
1429	A0A4W2HM59	CSPG4	BOBOX Chondroitin sulfate proteoglycan 4	59	59
1430	A0A4W2H3F4	TOP2B	BOBOX DNA topoisomerase 2	60	60
1431	F1MNT4	LAMB1	BOVIN Laminin subunit beta 1	60	60
1432	A0A4W2DST4	AKAP9	BOBOX Uncharacterized protein	61	61
1433	A0A4W2HI00	KTN1	BOBOX Kinectin 1	61	61
1434	A0A4W2EG96	VCP	BOBOX 15S Mg(2+)-ATPase p97 subunit	64	64
1435	A0A3Q1MAP7	GOLGB1	BOVIN Golgin B1	65	65
1436	A0A4W2BY01	VCL	BOBOX Metavinculin	65	65
1437	G3X6L9	EPRS1	BOVIN Glutamyl-prolyl-tRNA synthetase 1	65	65
1438	E1BH78	SNRNP200	BOVIN Small nuclear ribonucleoprotein U5 subunit 200	67	67
1439	A0A4W2DQS5	MYH11	BOBOX Uncharacterized protein	85	69
1440	A0A4W2IEJ4	MYOF	BOBOX Myoferlin	69	69
1441	A0A4W2BZ74	DYNC2H1	BOBOX Cytoplasmic dynein 2 heavy chain 1	71	71
1442	A0A4W2CIB6	VIM	BOBOX Vimentin	71	71
1443	A0A3Q1MPS4	ACTN1	BOVIN Alpha-actinin-1	72	72
1444	A0A4W2DBH2	UBR4	BOBOX UBR-type domain-containing protein	72	72
1445	A0A3Q1LWU2	SPTBN2	BOVIN Spectrin beta chain	89	73
1446	A0A3Q1MGJ7	PKHD1L1	BOVIN PKHD1 like 1	73	73
1447	A0A4W2F0I3	COPA	BOBOX Coatomer subunit alpha	73	73
1448	F1MF78	SYNE2	BOVIN Spectrin repeat containing nuclear envelope protein 2	73	73
1449	E1BGJ0	LRP1	BOVIN LDL receptor related protein 1	74	74
1450	A0A452DIZ9	MYH10	BOVIN Myosin-10	97	76
1451	F1MDH3	TLN1	BOVIN Talin 1	76	76
1452	A0A4W2H231	DSP	BOBOX Desmoplakin	78	78
1453	A7Z025	PRPF8	BOVIN PRPF8 protein	79	79
1454	F1MNN6	MVP	BOVIN Major vault protein	79	79
1455	Q76LV2	HSP90AA1	BOVIN Heat shock protein HSP 90-alpha	79	79
1456	E1B7E3	GOLGA4	BOVIN Golgin A4	80	80
1457	A0A4W2IA78	MAP1A	BOBOX Microtubule associated protein 1A	81	81
1458	A0A3Q1LGL7	LAMA4	BOVIN Laminin subunit alpha 4	85	85
1459	F1N6H1	LRP2	BOVIN LDL receptor related protein 2	85	85
1460	A0A4W2GQ59	FLNC	BOBOX Filamin C	97	86
1461	A0A4W2DA54	HSPG2	BOBOX Uncharacterized protein	88	88
1462	A0A4W2E6H3	IQGAP1	BOBOX IQ motif containing GTPase activating protein 1	94	94
1463	A0A4W2EH52	TPR	BOBOX Nucleoprotein TPR	94	94
1464	A0A4W2GV41	CLTC	BOBOX Clathrin heavy chain	97	97
1465	A0A3Q1ML65	EEA1	BOVIN Early endosome antigen 1	99	99
1466	A0A3Q1MQ34	FLNB	BOVIN Filamin B	125	116
1467	A0A4W2EE48	MYH14	BOBOX Myosin heavy chain 14	147	141
1468	A0A4W2HN26	FLNA	BOBOX Filamin A	144	144
1469	A0A4W2DDF9	MACF1	BOBOX Uncharacterized protein	148	148
1470	A0A4W2CJT3	NUMA1	BOBOX Uncharacterized protein	161	161
1471	A0A4W2BU36	AHNAK	BOBOX PDZ domain-containing protein	189	189
1472	F1MQ37	MYH9	BOVIN Myosin heavy chain 9	193	193
1473	F1MYC9	SPTBN1	BOVIN Spectrin beta chain	199	199
1474	A0A4W2HR21	SPTAN1	BOBOX Spectrin alpha, non-erythrocytic 1	228	228
1475	A0A3Q1LXK9	PLEC	BOVIN Plectin	243	243
1476	E1BDX8	DYNC1H1	BOVIN Dynein cytoplasmic 1 heavy chain 1	286	286
