# Supplementary material for: Embryo-Induced Changes in the Protein Profile of Bovine Oviductal Extracellular Vesicles
Source: Mol Cell Proteomics. 2025 Feb 28;24(4):100935. doi: 10.1016/j.mcpro.2025.100935 (PMC11994978; doi:10.1016/j.mcpro.2025.100935)
Supplement: Supplementary file 2 [file mmc3.xlsx]

## Sheet: DAP - OF-EVs
Supplementary file 2. Differentially abundant proteins in oviductal fluid extracellular vesicles from Cyclic compared to Pregnant heifers.
Accession	Symbol	Description	Peptides	Razor + unique peptides	P-value	Fold change (Pregnant/Cyclic)
Q0VCK1	MYADM	BOVIN Myeloid-associated differentiation marker	2	2	0.0280088	2.03781
A0A4W2G421	MAL2	BOBOX Mal, T cell differentiation protein 2	2	2	0.0407343	1.82223
A0A4W2EFZ0	TRIM47	BOBOX Tripartite motif containing 47	3	3	0.0193494	3.13223
Q58D71	FLJ36812	BOVIN Uncharacterized protein FLJ36812	3	3	0.0374306	2.31798
Q9GJT9	HPRT	BOVIN Hypoxanthine phosphoribosyltransferase (Fragment)	5	5	0.0365133	2.64595
F1N7H5	GMPPB	BOVIN Mannose-1-phosphate guanylyltransferase	6	6	0.0404845	3.13375
A0A4W2CTP6	RAB1A	BOBOX RAB1A, member RAS oncogene family	12	6	0.0268353	2.33078
A5D7E0	RAB35	BOVIN RAB35 protein	7	7	0.0096988	2.4301
A0A4W2DTV6	ESD	BOBOX S-formylglutathione hydrolase	8	8	0.0100237	3.63749
A0A4W2C3Q0	SEC14L3	BOBOX SEC14 like lipid binding 3	8	8	0.0362091	2.47586
A0A4W2DW55	NME2	BOBOX Nucleoside diphosphate kinase	8	8	0.0314781	2.10885
A0A4W2E583	ITGB1	BOBOX Integrin beta	9	9	0.0430525	2.45423
F1MNI4	RAB5B	BOVIN RAB5B, member RAS onco family	9	9	0.0362298	1.68983
B0JYL8	CFL1	BOVIN Cofilin, non-muscle isoform	9	9	0.0107807	0.628049
A0A452DIW4	MDH1	BOVIN Malate dehydrogenase	10	10	0.0399557	1.64812
A0A4W2FI16	PLCB4	BOBOX 1-phosphatidylinositol 4,5-bisphosphate phosphodiesterase	12	12	0.0488425	2.67373
Q5E956	TPI1	BOVIN Triosephosphate isomerase	12	12	0.0395132	1.79723
A0A4W2FQP8	RPL31	BOBOX 60S ribosomal protein L31	12	12	0.0277855	0.651514
P21856	GDI1	BOVIN Rab GDP dissociation inhibitor alpha	20	13	0.0180338	2.36285
A0A4W2I9D0	LOC113886404	BOBOX GST class-pi	14	14	0.0358172	2.16347
A0A4W2DF00	TAGLN2	BOBOX Transgelin	14	14	0.00788425	1.8532
A0A4W2CY70	SMPDL3B	BOBOX Acid sphingomyelinase-like phosphodiesterase	15	15	0.0307007	3.33555
F1MYB8	VWA7	BOVIN von Willebrand factor A domain-containing protein 7	16	16	0.0267842	4.05695
A0A4W2HA65	IDH1	BOBOX Isocitrate dehydrogenase [NADP]	17	16	0.0182911	2.89578
A0A4W2BWD1	RAB1B	BOBOX RAB1B, member RAS oncogene family	17	17	0.0195252	1.7786
P61257	RPL26	BOVIN 60S ribosomal protein L26	17	17	0.0396237	0.713034
A0A4W2HZM5	ARHGAP1	BOBOX Rho GTPase activating protein 1	19	19	0.0233103	2.68251
Q5EAD2	PHGDH	BOVIN D-3-phosphoglycerate dehydrogenase	19	19	0.038236	2.63658
F1MHC2	STXBP2	BOVIN Syntaxin binding protein 2	23	23	0.032781	2.52711
A6H7J6	P4HB	BOVIN Protein disulfide-isomerase	27	27	0.0170683	1.82355
A0A4W2IEJ4	MYOF	BOBOX Myoferlin	69	69	0.0269475	2.33222
