# Supplementary material for: Embryo-Induced Changes in the Protein Profile of Bovine Oviductal Extracellular Vesicles
Source: Mol Cell Proteomics. 2025 Feb 28;24(4):100935. doi: 10.1016/j.mcpro.2025.100935 (PMC11994978; doi:10.1016/j.mcpro.2025.100935)
Supplement: Supplementary file 3 [file mmc4.xlsx]

## Sheet: (A) Exp
	Supplementary file 3A. All 841 proteins present in the extracellular vesicles of conditioned medium from explants cultured alone.
	Accession	Symbol	Description	Peptides	Razor + unique peptides
1	A0A1L6KTE1	L2	BPV3 Minor capsid protein L2	2	2
2	A0A3Q1LUE9		BOVIN Ig-like domain-containing protein	3	2
3	A0A3Q1M4X6	SMUG1	BOVIN Single-strand selective monofunctional uracil DNA glycosylase	2	2
4	A0A3Q1MBQ7	DNAH5	BOVIN Dynein axonemal heavy chain 5	50	2
5	A0A4W2BM61	PBRM1	BOBOX Polybromo 1	2	2
6	A0A4W2BP86	GNB2	BOBOX G protein subunit beta 2	9	2
7	A0A4W2C4N7	PLP2	BOBOX MARVEL domain-containing protein	2	2
8	A0A4W2CM56		BOBOX Aldo_ket_red domain-containing protein	2	2
9	A0A4W2FG36	CAV1	BOBOX Caveolin	2	2
10	A0A4W2FL04		BOBOX Histone H2A	8	2
11	A0A4W2FR66		BOBOX Ig-like domain-containing protein	2	2
12	A0A4W2G1A4	KRT76	BOBOX Keratin, type II cytoskeletal 2 oral-like	9	2
13	A0A4W2G7T2	CRP	BOBOX Pentaxin	2	2
14	A0A4W2GKH6	GAS6	BOBOX Growth arrest specific 6	2	2
15	A0A4W2GLZ9	PPFIA1	BOBOX PTPRF interacting protein alpha 1	2	2
16	A0A4W2GXC1	FHL1	BOBOX Four and a half LIM domains 1	2	2
17	A0A4W2H2B3	VPS18	BOBOX Vacuolar protein sorting-associated protein 18 homolog	2	2
18	A0A4W2HA98	CEP135	BOBOX Centrosomal protein 135	2	2
19	A0A4W2HUJ9	LAMB2	BOBOX Laminin subunit beta 2	37	2
20	A0A4W2I9I1	CD81	BOBOX Tetraspanin	2	2
21	A0A4W2IMH3	MOSPD2	BOBOX Motile sperm domain containing 2	2	2
22	A0A4W2IR82	KRT20	BOBOX Keratin 20	4	2
23	A0A6B9SDW4		BOVIN Ig lamda chain variable region (Fragment)	3	2
24	A0A6B9SE37		BOVIN Ig lamda chain variable region (Fragment)	3	2
25	A0A6B9SEA4		BOVIN Ig lamda chain variable region (Fragment)	3	2
26	A0A6B9SF41		BOVIN Ig lamda chain variable region (Fragment)	2	2
27	A6QQG2	ZKSCAN8	BOVIN ZNF192 protein	2	2
28	E1BAU6	INPP5E	BOVIN Inositol polyphosphate-5-phosphatase E	2	2
29	E1BDQ6	NME5	BOVIN NME/NM23 family member 5	2	2
30	E1BIP8	SERPINB13	BOVIN Serpin family B member 13	2	2
31	E1BIS6	SYNM	BOVIN Synemin	2	2
32	E1BJB1	TUBB2A	BOVIN Tubulin beta chain	27	2
33	F1MER7	HSPG2	BOVIN Heparan sulfate proteoglycan 2	87	2
34	F1MPK6	TNXB	BOVIN Tenascin XB	54	2
35	F1MWJ0	CDSN	BOVIN Corneodesmosin	2	2
36	Q0MRP5	LZ	BOBOX Lysozyme	2	2
37	Q0VCK1	MYADM	BOVIN Myeloid-associated differentiation marker	2	2
38	Q3T101	IGL@	BOVIN IGL@ protein	7	2
39	A0A3Q1LNN1	INPP5A	BOVIN Inositol-polyphosphate 5-phosphatase	3	3
40	A0A3Q1M9E0	MADD	BOVIN MAP kinase-activating death domain protein	3	3
41	A0A3Q1MA79	LAMA5	BOVIN Laminin subunit alpha 5	12	3
42	A0A3Q1MDT7		BOVIN Histone H4	14	3
43	A0A3Q1N0B0	H2AZ2	BOVIN Histone H2A	5	3
44	A0A3Q1NBQ9	CD82	BOVIN Tetraspanin	3	3
45	A0A4W2CMC4	SNRPD3	BOBOX Small nuclear ribonucleoprotein Sm D3	3	3
46	A0A4W2D2B6	RAD23B	BOBOX UV excision repair protein RAD23	3	3
47	A0A4W2D966	VPS13D	BOBOX Vacuolar protein sorting 13 homolog D	3	3
48	A0A4W2EPD5	CNRIP1	BOBOX CB1 cannabinoid receptor-interacting protein 1	3	3
49	A0A4W2F085	MAGOH	BOBOX Mago homolog, exon junction complex subunit	3	3
50	A0A4W2F891	PDPK1	BOBOX 3-phosphoinositide-dependent protein kinase 1	3	3
51	A0A4W2FM48	DPEP1	BOBOX Dipeptidase	3	3
52	A0A4W2FRH8	ASPG	BOBOX Asparaginase	3	3
53	A0A4W2G430	CD47	BOBOX Integrin-associated protein	3	3
54	A0A4W2G7F3	DSC2	BOBOX Desmocollin 1	3	3
55	A0A4W2H0C0	CFL2	BOBOX Cofilin 2	6	3
56	A0A4W2HJV7	SPATA5	BOBOX Spermatogenesis associated 5	4	3
57	A0A4W2HQE0	SPTAN1	BOBOX Spectrin alpha, non-erythrocytic 1	228	3
58	A0A4W2I1N7	TUBA1A	BOBOX Tubulin alpha chain	30	3
59	A0A4W2ID69	CALU	BOBOX Calumenin	3	3
60	A5D7N2	HIST2H2BE	BOVIN Histone H2B	13	3
61	A6H7C4	CBX3	BOVIN CBX3 protein	3	3
62	C1K3N7	TMSB4X	BOVIN Thymosin beta	3	3
63	D2U6Q4	MUC16	BOVIN Mucin-16 (Fragment)	8	3
64	E1BKS1	SDC4	BOVIN Syndecan	3	3
65	E1BPY3	SEPSECS	BOVIN O-phosphoseryl-tRNA(Sec) selenium transferase	3	3
66	F1MB60	RPS26	BOVIN 40S ribosomal protein S26	3	3
67	F1MNM7	PLIN4	BOVIN Perilipin 4	3	3
68	F1N2W0	PTGR1	BOVIN 15-oxoprostaglandin 13-reductase	3	3
69	F1N680	CMTM6	BOVIN CKLF like MARVEL transmembrane domain containing 6	3	3
70	F6PZJ9	CD58	BOVIN CD58 molecule	3	3
71	Q148L0	CHMP6	BOVIN Charged multivesicular body protein 6	3	3
72	Q3MHY1	CSRP1	BOVIN Cysteine and glycine-rich protein 1	3	3
73	Q3SYR8	JCHAIN	BOVIN Immunoglobulin J chain	3	3
74	Q3SZA6	SDCBP	BOVIN Syndecan binding protein (Syntenin)	12	3
75	A0A3Q1LW10	PRDX4	BOVIN Peroxiredoxin-4	6	4
76	A0A3Q1LXG9	VWA1	BOVIN von Willebrand factor A domain-containing protein 1	4	4
77	A0A3Q1MA06	NDRG1	BOVIN N-myc downstream-regulated gene 1 protein	4	4
78	A0A3Q1MCY1	NEK1	BOVIN NIMA related kinase 1	4	4
79	A0A3Q1MJ97	SYPL1	BOVIN Synaptophysin like 1	4	4
80	A0A3Q1NL81	NUP93	BOVIN Nuclear pore complex protein Nup93	4	4
81	A0A4W2C8R9	CD9	BOBOX Tetraspanin	4	4
82	A0A4W2CPT5	SDC2	BOBOX Syndecan	4	4
83	A0A4W2DBI2	HEBP1	BOBOX Heme binding protein 1	4	4
84	A0A4W2DMM5	NPTN	BOBOX Neuroplastin	4	4
85	A0A4W2DVR2	IGHM	BOBOX Immunoglobulin heavy constant mu	14	4
86	A0A4W2E8T0	RTN3	BOBOX Reticulon	4	4
87	A0A4W2EA26	ATP6V0D1	BOBOX ATPase H+ transporting V0 subunit d1	4	4
88	A0A4W2ECV0	AIDA	BOBOX Axin interactor, dorsalization associated	4	4
89	A0A4W2F6D6	PPP1CB	BOBOX Serine/threonine-protein phosphatase	8	4
90	A0A4W2F9S8	SYNGR2	BOBOX Synaptogyrin	4	4
91	A0A4W2FE54	WASF2	BOBOX Wiskott-Aldrich syndrome protein family member	4	4
92	A0A4W2FV62	TAPBP	BOBOX TAP binding protein	4	4
93	A0A4W2GC89	HOOK1	BOBOX Hook microtubule tethering protein 1	4	4
94	A0A4W2GUI3	ATP6V1E1	BOBOX ATPase H+ transporting V1 subunit E1	4	4
95	A0A4W2GZN4	LGALS1	BOBOX Galectin	4	4
96	A0A4W2I3E7	LOC113895718	BOBOX Stefin-C	4	4
97	A0A4W2IAF9	SCARB2	BOBOX Nucleoporin 54	4	4
98	A0A4W2IIH6	STX4	BOBOX Syntaxin 4	4	4
99	A0A4W2IP44	DNAI2	BOBOX Dynein axonemal intermediate chain 2	4	4
100	A5D9E1	TPD52	BOVIN Tumor protein D52	4	4
101	A7YWQ4	SNTB2	BOVIN SNTB2 protein	4	4
102	G3MXC8	ARPC5	BOVIN Actin-related protein 2/3 complex subunit 5	4	4
103	P12624	MARCKS	BOVIN Myristoylated alanine-rich C-kinase substrate	4	4
104	P63097	GNAI1	BOVIN Guanine nucleotide-binding protein G(i) subunit alpha-1	10	4
105	Q1JPH2	RALA	BOVIN Small monomeric GTPase (Fragment)	10	4
106	Q28024	GNG12	BOVIN Guanine nucleotide-binding protein G(I)/G(S)/G(O) subunit gamma-12	4	4
107	Q2HJB8	TUBA8	BOVIN Tubulin alpha-8 chain	17	4
108	Q32LP9	CORO2A	BOVIN Coronin-2A	4	4
109	Q3MHR3	DYNLL2	BOVIN Dynein light chain 2, cytoplasmic	4	4
110	Q3SX33	THY1	BOVIN Thy-1 cell surface antigen	4	4
111	Q58D70	PPP2CA	BOVIN Serine/threonine-protein phosphatase	4	4
112	A0A0U2YDA7	HSPB6	BOBOX Heat shock protein	5	5
113	A0A3Q1LKX4	FAM234A	BOVIN Protein FAM234A	5	5
114	A0A3Q1LTB9	F13A1	BOVIN Coagulation factor XIII A chain	5	5
115	A0A3Q1LYI5	PSMB10	BOVIN Proteasome subunit beta	5	5
116	A0A4W2BY17	FBLN1	BOBOX Fibulin-1	8	5
117	A0A4W2CAZ6	ITFG1	BOBOX Uncharacterized protein	5	5
118	A0A4W2CD08		BOBOX 40S ribosomal protein S23	5	5
119	A0A4W2DE88		BOBOX Uncharacterized protein	5	5
120	A0A4W2EB44	STX7	BOBOX Syntaxin 7	5	5
121	A0A4W2ECL9	RAB5C	BOBOX RAB5C, member RAS oncogene family	8	5
122	A0A4W2ENX3	KRT75	BOBOX Keratin 75	19	5
123	A0A4W2FBF5	ITGAV	BOBOX Integrin subunit alpha V	5	5
124	A0A4W2FD79	ZNF638	BOBOX Zinc finger protein 638	5	5
125	A0A4W2G153	CD44	BOBOX CD44 antigen	5	5
126	A0A4W2G4Q6	SAR1A	BOBOX Secretion associated Ras related GTPase 1A	5	5
127	A0A4W2G938	TTYH3	BOBOX Protein tweety homolog	5	5
128	A0A4W2HHF8	GPM6B	BOBOX Glycoprotein M6B	5	5
129	A0A4W2HL62	RAB5A	BOBOX RAB5A, member RAS oncogene family	8	5
130	A0A4W2IMF4	ARL6IP5	BOBOX PRA1 family protein	5	5
131	A6QPY0	DDOST	BOVIN Dolichyl-diphosphooligosaccharide--protein glycosyltransferase 48 kDa subunit	5	5
132	F1MIW8	DSG1	BOVIN Desmoglein-1	5	5
133	F1MLW8	LOC100847119	BOVIN Uncharacterized protein	5	5
134	F1MSN2	TACSTD2	BOVIN Tumor associated calcium signal transducer 2	5	5
135	G3MZH7	ENTPD2	BOVIN Ectonucleoside triphosphate diphosphohydrolase 2	5	5
136	O97680	TXN	BOVIN Thioredoxin	5	5
137	Q05204	LAMP1	BOVIN Lysosome-associated membrane glycoprotein 1	5	5
138	Q0VCH9	GLIPR2	BOVIN GLI pathogenesis-related 2	5	5
139	Q2KIW8	GSTK1	BOVIN Glutathione S-transferase kappa	5	5
140	Q3ZBX0	BSG	BOVIN Basigin	5	5
141	Q3ZBY8	GMDS	BOVIN GDP-D-mannose dehydratase	5	5
142	Q3ZCE2	ELAVL1	BOVIN ELAV-like protein	5	5
143	Q58DM9	RPL27A	BOVIN 60S ribosomal protein L27a	5	5
144	Q765N9	CLDN3	BOVIN Claudin-3	5	5
145	Q862Q3		BOVIN Beta-2-microglobulin (Fragment)	5	5
146	A0A3Q1MQB1	LOC782688	BOVIN Uncharacterized protein	6	6
147	A0A4W2CES4	SLC29A1	BOBOX HATPase_c domain-containing protein	27	6
148	A0A4W2CTP6	RAB1A	BOBOX RAB1A, member RAS oncogene family	12	6
149	A0A4W2DV72	SPAG9	BOBOX Uncharacterized protein	6	6
150	A0A4W2E325	TBC1D10A	BOBOX TBC1 domain family member 10A	6	6
151	A0A4W2E391	LIN7C	BOBOX Protein lin-7 homolog	6	6
152	A0A4W2EBT7	NEDD4L	BOBOX HECT-type E3 ubiquitin transferase	6	6
153	A0A4W2EBU0	ARG1	BOBOX Arginase	6	6
154	A0A4W2EH88	CAMTA1	BOBOX Vesicle associated membrane protein 3	6	6
155	A0A4W2EJ90	ARF6	BOBOX ADP ribosylation factor 6	6	6
156	A0A4W2ES13	CLDN1	BOBOX Claudin	6	6
157	A0A4W2F392	RPL24	BOBOX Ribosomal protein L24	6	6
158	A0A4W2FL73	VAMP8	BOBOX Vesicle associated membrane protein 8	6	6
159	A0A4W2FLL1	RHOA	BOBOX Ras homolog family member A	6	6
160	A0A4W2G0M5	GNA11	BOBOX G protein subunit alpha 11	13	6
161	A0A4W2ID83	SEC13	BOBOX GATOR complex protein SEC13	6	6
162	A0A4W2IQ28	CAST	BOBOX Calpain inhibitor	6	6
163	E1BJW2	STEAP4	BOVIN STEAP4 metalloreductase	6	6
164	F1MKG2	COL6A2	BOVIN Collagen type VI alpha 2 chain	6	6
165	G3MXB5		BOVIN Uncharacterized protein	6	6
166	Q0VBZ9	MARCKSL1	BOVIN MARCKS-related protein	6	6
167	Q17QC5	AP2S1	BOVIN AP-2 complex subunit sigma	6	6
168	Q6XL68		BOVIN Aggrecan	6	6
169	Q862L6		BOVIN 60S ribosomal protein L12 (Fragment)	6	6
170	A0A3Q1LJB6	EIF2B5	BOVIN eIF-2B GDP-GTP exchange factor subunit epsilon	7	7
171	A0A3Q1M7Y8	PLOD1	BOVIN Procollagen-lysine 5-dioxygenase	7	7
172	A0A3Q1N8J3	CASK	BOVIN Calcium/calmodulin dependent serine protein kinase	7	7
173	A0A4W2BW23	IGHM	BOBOX Immunoglobulin heavy constant mu	9	7
174	A0A4W2CED6	VPS4B	BOBOX Vesicle-fusing ATPase	7	7
175	A0A4W2DQM6	ARF4	BOBOX ADP ribosylation factor 4	12	7
176	A0A4W2DTI5	COL1A2	BOBOX Collagen type I alpha 2 chain	7	7
177	A0A4W2DYY3	RAC1	BOBOX Rac family small GTPase 1	7	7
178	A0A4W2E6V7	ARPC3	BOBOX Actin-related protein 2/3 complex subunit 3	7	7
179	A0A4W2EYV4	RPS25	BOBOX 40S ribosomal protein S25	7	7
180	A0A4W2FAS7	SLC1A4	BOBOX Amino acid transporter	7	7
181	A0A4W2FZS3	PSMB9	BOBOX Proteasome subunit beta	7	7
182	A0A4W2I9R5	TUBB2A	BOBOX Tubulin beta chain	27	7
183	A0A4W2IQQ6	COG5	BOBOX Conserved oligomeric Golgi complex subunit 5	7	7
184	A0A4W2ISK3	S100A10	BOBOX Calpactin I light chain	7	7
185	A4FV40	EIF2B3	BOVIN Translation initiation factor eIF-2B subunit gamma	7	7
186	A5D7E0	RAB35	BOVIN RAB35 protein	7	7
187	A5D7H3	SLC44A2	BOVIN Choline transporter-like protein 2	7	7
188	A7Z057	YWHAG	BOVIN 14-3-3 protein gamma	12	7
189	F1MBP8	COPS5	BOVIN COP9 signalosome subunit 5	7	7
190	F1MUS0	RANBP9	BOVIN RAN binding protein 9	7	7
191	F1N4X7	ST14	BOVIN Suppressor of tumorigenicity 14 protein homolog	7	7
192	G3MXJ5	LAMP2	BOVIN Lysosomal associated membrane protein 2	7	7
193	P35466	S100A4	BOVIN Protein S100-A4	7	7
194	P46196	MAPK1	BOVIN Mitogen-activated protein kinase 1	11	7
195	P62157	CALM	BOVIN Calmodulin	7	7
196	Q0VC36	SFN	BOVIN 14-3-3 protein sigma	9	7
197	Q30292	HD7	BOVIN MHC class 1 (Fragment)	16	7
198	Q3MHM5	TUBB4B	BOVIN Tubulin beta-4B chain	27	7
199	Q3MHN0	PSMB6	BOVIN Proteasome subunit beta type-6	7	7
200	A0A3Q1NIK5	PGRMC1	BOVIN Membrane-associated progesterone receptor component 1	8	8
201	A0A452DJS8	TPPP3	BOVIN Tubulin polymerization-promoting protein family member 3	8	8
202	A0A4W2C3Q0	SEC14L3	BOBOX SEC14 like lipid binding 3	8	8
203	A0A4W2CSQ2	NACA	BOBOX Nascent polypeptide associated complex subunit alpha	8	8
204	A0A4W2D0E5	RPL36	BOBOX 60S ribosomal protein L36	8	8
205	A0A4W2DTV6	ESD	BOBOX S-formylglutathione hydrolase	8	8
206	A0A4W2DVQ6	CAPZB	BOBOX F-actin-capping protein subunit beta	8	8
207	A0A4W2DW55	NME2	BOBOX Nucleoside diphosphate kinase	8	8
208	A0A4W2ERZ0	GNAI3	BOBOX G protein subunit alpha i3	13	8
209	A0A4W2F586	SLMAP	BOBOX Sarcolemma associated protein	8	8
210	A0A4W2HRJ1	ACTR1B	BOBOX Actin related protein 1B	13	8
211	A0A4W2HYH2	PARK7	BOBOX Maillard deglycase	8	8
212	A0A4W2IFL0	RPS5	BOBOX Ribosomal protein S5	8	8
213	A5D7A5	GOLGA5	BOVIN Golgin subfamily A member 5	8	8
214	A5PK97	HAPLN3	BOVIN HAPLN3 protein	8	8
215	F1MBI1	PSMB7	BOVIN Proteasome subunit beta	8	8
216	F1MEP6	EPCAM	BOVIN Epithelial cell adhesion molecule	8	8
217	F1MEQ3	DLST	BOVIN Dihydrolipoyllysine-residue succinyltransferase component of 2-oxoglutarate dehydrogenase complex, mitochondrial	8	8
218	F1MFI5	SDK1	BOVIN Sidekick cell adhesion molecule 1	8	8
219	F1MTA8	DNAAF1	BOVIN Dynein axonemal assembly factor 1	8	8
220	F1MXY9	SRSF6	BOVIN Serine/arginine-rich-splicing factor 6	8	8
221	G3N156	PKP1	BOVIN Plakophilin-1	8	8
222	G3N2D8	GGT1	BOVIN Glutathione hydrolase	8	8
223	Q0IIG8	RAB18	BOVIN Ras-related protein Rab-18	8	8
224	Q148J6	ARPC4	BOVIN Actin-related protein 2/3 complex subunit 4	8	8
225	Q2HJ56	PWP1	BOVIN Periodic tryptophan protein 1 homolog	8	8
226	Q2TBH2	RRAS	BOVIN RAS related	8	8
227	Q3SYZ7	RPL34	BOVIN 60S ribosomal protein L34 (Fragment)	8	8
228	A0A3Q1LJK4	FBLN2	BOVIN Fibulin 2	9	9
229	A0A3Q1LYB3	COPS6	BOVIN COP9 signalosome complex subunit 6	9	9
230	A0A3Q1MLS1	ALS2CL	BOVIN ALS2 C-terminal-like protein	9	9
231	A0A4W2BRS0	ATL3	BOBOX Atlastin GTPase 3	9	9
232	A0A4W2BW17	EMILIN2	BOBOX Elastin microfibril interfacer 2	9	9
233	A0A4W2C0H3	PSMB8	BOBOX Proteasome subunit beta	9	9
234	A0A4W2C2T9	ST13	BOBOX STI1 domain-containing protein	9	9
235	A0A4W2C549	LGALS3BP	BOBOX Galectin-3-binding protein	9	9
236	A0A4W2C8I6	PEBP1	BOBOX Phosphatidylethanolamine binding protein 1	9	9
237	A0A4W2CI58	COL1A1	BOBOX Uncharacterized protein	9	9
238	A0A4W2CKK1	PYCR3	BOBOX Pyrroline-5-carboxylate reductase	9	9
239	A0A4W2CWN6	PPIB	BOBOX Peptidyl-prolyl cis-trans isomerase	9	9
240	A0A4W2CWP3	RAB10	BOBOX RAB10, member RAS oncogene family	10	9
241	A0A4W2D0T8	DLG1	BOBOX Uncharacterized protein	9	9
242	A0A4W2DD21	CMAS	BOBOX CMP-N-acetylneuraminic acid synthase	9	9
243	A0A4W2DRA8	GPX1	BOBOX Glutathione peroxidase	9	9
244	A0A4W2DRL7	DNAJC9	BOBOX J domain-containing protein	9	9
245	A0A4W2E220	FARSA	BOBOX Peroxiredoxin 2	9	9
246	A0A4W2E583	ITGB1	BOBOX Integrin beta	9	9
247	A0A4W2F4I2	RPL23	BOBOX 60S ribosomal protein L23	9	9
248	A0A4W2F5Z1	RPS24	BOBOX 40S ribosomal protein S24	9	9
249	A0A4W2FS86	PRDX5	BOBOX Peroxiredoxin-5	9	9
250	A0A4W2GS05	SDCBP2	BOBOX Syndecan binding protein 2	9	9
251	A0A4W2H6J4	ELOA	BOBOX 60S ribosomal protein L11	9	9
252	A0A4W2H7F8	CYRIB	BOBOX Family with sequence similarity 49 member B	9	9
253	A0A4W2I728	NDRG2	BOBOX Protein NDRG2	9	9
254	A0A4W2IBK1	CTSD	BOBOX Cathepsin D	9	9
255	A0A4W2IIY3	CAP2	BOBOX Adenylyl cyclase-associated protein	11	9
256	A0A4W2IJI4	TGM1	BOBOX Transglutaminase 1	9	9
257	A0A4W2ISJ4	PGAM1	BOBOX Phosphoglycerate mutase	9	9
258	B0JYL8	CFL1	BOVIN Cofilin, non-muscle isoform	9	9
259	B0JYM5	YWHAQ	BOVIN 14-3-3 protein theta	12	9
260	E1BIP2	SLC44A1	BOVIN Choline transporter-like protein	9	9
261	E1BLZ8	EIF3F	BOVIN Eukaryotic translation initiation factor 3 subunit F	9	9
262	F1MGR1	SLC28A3	BOVIN Sodium/nucleoside cotransporter	9	9
263	F1MNI4	RAB5B	BOVIN RAB5B, member RAS onco family	9	9
264	F1N301	RPL22	BOVIN Ribosomal protein L22	9	9
265	Q2T9S0	TUBB3	BOVIN Tubulin beta-3 chain	23	9
266	Q2TBV3	ETFB	BOVIN Electron transfer flavoprotein subunit beta	9	9
267	Q3SX44	DDAH2	BOVIN N(G),N(G)-dimethylarginine dimethylaminohydrolase 2	9	9
268	Q3T0E7	PPP1CA	BOVIN Serine/threonine-protein phosphatase PP1-alpha catalytic subunit	9	9
269	Q56JW4	APRT	BOVIN Adenine phosphoribosyltransferase	9	9
270	Q5E9A3	PCBP1	BOVIN Poly(rC)-binding protein 1	9	9
271	Q8WMY2	FDPS	BOVIN Farnesyl pyrophosphate synthase	9	9
272	V6F7W7	UBE4A	BOVIN Ubiquitin conjugation factor E4 A	9	9
273	A0A452DIW4	MDH1	BOVIN Malate dehydrogenase	10	10
274	A0A4W2CIF7	ILK	BOBOX 59 kDa serine/threonine-protein kinase	10	10
275	A0A4W2CZB0	RTN4	BOBOX Reticulon	10	10
276	A0A4W2D803	SRI	BOBOX Sorcin	10	10
277	A0A4W2DCF6	PDCD10	BOBOX Programmed cell death 10	10	10
278	A0A4W2DFR9		BOBOX Ferritin	10	10
279	A0A4W2E085	SRSF3	BOBOX Serine and arginine rich splicing factor 3	10	10
280	A0A4W2E2Z0	CDC37	BOBOX Hsp90 chaperone protein kinase-targeting subunit	10	10
281	A0A4W2E9H1	TUBB6	BOBOX Tubulin beta chain	24	10
282	A0A4W2EA58	ABI1	BOBOX Abl interactor 1	10	10
283	A0A4W2EAU0	RPS27A	BOBOX Ubiquitin carboxyl extension protein 80	10	10
284	A0A4W2EHS7	ARHGDIA	BOBOX Rho GDP dissociation inhibitor alpha	10	10
285	A0A4W2EKU3	EIF3H	BOBOX Eukaryotic translation initiation factor 3 subunit H	10	10
286	A0A4W2EY58	TPM3	BOBOX Uncharacterized protein	22	10
287	A0A4W2FLQ1	PMM2	BOBOX Phosphomannomutase	10	10
288	A0A4W2FVJ4	LOC113889505	BOBOX Glutathione transferase	11	10
289	A0A4W2G2U8	RAP1A	BOBOX RAP1A, member of RAS oncogene family	10	10
290	A0A4W2G7H7	ABI3BP	BOBOX ABI family member 3 binding protein	10	10
291	A0A4W2G9D5	ACTL6A	BOBOX Actin like 6A	10	10
292	A0A4W2GCK4	ADAM10	BOBOX Disintegrin and metalloproteinase domain-containing protein 10	10	10
293	A0A4W2GCQ6	VPS26A	BOBOX VPS26, retromer complex component A	10	10
294	A0A4W2H0C9	LANCL1	BOBOX LanC like 1	10	10
295	A0A4W2HQ64	PFKP	BOBOX ATP-dependent 6-phosphofructokinase	13	10
296	A0A4W2HRK8		BOBOX Uncharacterized protein	10	10
297	A0A4W2HRQ9	MYL6	BOBOX Myosin light chain 6	10	10
298	A0A4W2IFQ9	RBBP7	BOBOX RB binding protein 7, chromatin remodeling factor	10	10
299	A0A7S6NJ46		BOVIN MHC class I antigen (Fragment)	16	10
300	A1L5B1	PSMD7	BOVIN Proteasome 26S non-ATPase subunit 7 (Fragment)	10	10
301	A7Z024	RP2	BOVIN Protein XRP2	10	10
302	F1MM83	PGLS	BOVIN 6-phosphogluconolactonase	10	10
303	F6RFE5	PRMT1	BOVIN Protein arginine methyltransferase 1	10	10
304	G3MWR4	ATP1B1	BOVIN Sodium/potassium-transporting ATPase subunit beta	10	10
305	G8JKV5	RPL14	BOVIN 60S ribosomal protein L14	10	10
306	P12378	UGDH	BOVIN UDP-glucose 6-dehydrogenase	10	10
307	P62871	GNB1	BOVIN Guanine nucleotide-binding protein G(I)/G(S)/G(T) subunit beta-1	10	10
308	Q3SYR7	RPL9	BOVIN 60S ribosomal protein L9	10	10
309	Q3T085	OGN	BOVIN Mimecan	10	10
310	Q3T148	EIF3M	BOVIN Eukaryotic translation initiation factor 3 subunit M	10	10
311	Q3YJG8	BoLA	BOVIN MHC class I antigen (Fragment)	16	10
312	Q861V5		BOVIN Peptidyl-prolyl cis-trans isomerase (Fragment)	10	10
313	A0A3Q1LWK1	EPB41L2	BOVIN Erythrocyte membrane protein band 4.1 like 2	13	11
314	A0A4W2CSD8	YWHAZ	BOBOX Tyrosine 3-monooxygenase/tryptophan 5-monooxygenase activation protein zeta	15	11
315	A0A4W2DCS3	SEPTIN11	BOBOX Septin	11	11
316	A0A4W2DU12	ENPP6	BOBOX Choline-specific glycerophosphodiester phosphodiesterase	11	11
317	A0A4W2DZ19	DNAJA2	BOBOX DnaJ heat shock protein family (Hsp40) member A2	11	11
318	A0A4W2EEP1	LYN	BOBOX Tyrosine-protein kinase	13	11
319	A0A4W2F9N8	ITGA3	BOBOX Integrin subunit alpha 3	11	11
320	A0A4W2GAE4	CLASP2	BOBOX Cytoplasmic linker associated protein 2	11	11
321	A0A4W2GBN0	APEX1	BOBOX DNA-(apurinic or apyrimidinic site) endonuclease	11	11
322	A0A4W2GJQ2	RPS14	BOBOX Ribosomal protein S14	11	11
323	A0A4W2GKV6	SEC22B	BOBOX SEC22 homolog B, vesicle trafficking protein	11	11
324	A0A4W2GQ41	SEMA3C	BOBOX Semaphorin-3C	11	11
325	A0A4W2GX17	TMED10	BOBOX Transmembrane p24 trafficking protein 10	11	11
326	A0A4W2H0D3	ALDH2	BOBOX Aldehyde dehydrogenase 2 family member	12	11
327	A0A4W2HFV6	LIMK2	BOBOX LIM domain kinase 2	11	11
328	A0A4W2I4L1	DNPEP	BOBOX Aspartyl aminopeptidase	11	11
329	A0A4W2I8N5	NAP1L4	BOBOX Nucleosome assembly protein 1 like 4	11	11
330	A4FV37	CAVIN3	BOVIN Caveolae-associated protein 3	11	11
331	A7YWC6	SUB1	BOVIN Activated RNA polymerase II transcriptional coactivator p15	11	11
332	E1BP30	RTN1	BOVIN Reticulon	11	11
333	F1MZN7	SNX2	BOVIN Sorting nexin-2	11	11
334	F6QQ60	TPM4	BOVIN Tropomyosin 4	23	11
335	G3N3D4	KCTD12	BOVIN Potassium channel tetramerization domain containing 12	11	11
336	Q1LZ81	PDCD6	BOVIN PDCD6 protein	11	11
337	A0A3Q1LMM6	PARVA	BOVIN Parvin alpha	12	12
338	A0A3Q1LVU1	FTH1	BOVIN Ferritin	12	12
339	A0A3Q1LXR9	ACTR2	BOVIN Actin-related protein 2	12	12
340	A0A4W2CAD9	MYL12B	BOBOX Myosin regulatory light chain 12B	12	12
341	A0A4W2CIM8	RPS19	BOBOX 40S ribosomal protein S19	12	12
342	A0A4W2CVW6	CPNE1	BOBOX Copine-1	13	12
343	A0A4W2CYR2	PDIA6	BOBOX Protein disulfide-isomerase A6	12	12
344	A0A4W2D2A7	PSME2	BOBOX Proteasome activator subunit 2	12	12
345	A0A4W2D816	SELENBP1	BOBOX Uncharacterized protein	12	12
346	A0A4W2DJ99	LMLN	BOBOX 60S ribosomal protein L35a	12	12
347	A0A4W2DW35	CLIC1	BOBOX Chloride intracellular channel protein	12	12
348	A0A4W2E9N0	AOC3	BOBOX Amine oxidase	12	12
349	A0A4W2EAK8	CLTA	BOBOX Clathrin light chain	12	12
350	A0A4W2EM88	EIF5B	BOBOX Eukaryotic translation initiation factor 5B	12	12
351	A0A4W2FHC3	DCN	BOBOX Decorin	12	12
352	A0A4W2HBQ0	YWHAH	BOBOX Tyrosine 3-monooxygenase/tryptophan 5-monooxygenase activation protein eta	15	12
353	A0A4W2HSI3	CAPZA1	BOBOX F-actin-capping protein subunit alpha	12	12
354	A0A4W2I6M1	PPP6R3	BOBOX Protein phosphatase 6 regulatory subunit 3	12	12
355	A5D9B6	SDCBP	BOVIN Syntenin	12	12
356	A6QP36	LMAN2	BOVIN LMAN2 protein	12	12
357	A7MBH9	GNAI2	BOVIN G protein subunit alpha i2	14	12
358	B0JYN2	RAN	BOVIN GTP-binding nuclear protein Ran	12	12
359	E1BEN4	GMPPA	BOVIN GDP-mannose pyrophosphorylase A	12	12
360	F1MBF6	RAB6A	BOVIN RAB6A, member RAS onco family	12	12
361	F1MBS3	TGFBI	BOVIN Transforming growth factor-beta-induced protein ig-h3	12	12
362	F1ME65	CKAP4	BOVIN Cytoskeleton associated protein 4	12	12
363	P13753		BOVIN BOLA class I histocompatibility antigen, alpha chain BL3-7	17	12
364	Q2KJ42	NONO	BOVIN Non-POU domain containing octamer binding	14	12
365	Q3MHK9	FSCN1	BOVIN Fascin	12	12
366	Q3ZC44	HNRNPAB	BOVIN Heterogeneous nuclear ribonucleoprotein A/B	12	12
367	Q5E956	TPI1	BOVIN Triosephosphate isomerase	12	12
368	A0A3Q1MNN2	AKR7A2	BOVIN Aldo-keto reductase family 7 member A2	13	13
369	A0A4W2C1X7	H1-0	BOBOX Histone H1.0	13	13
370	A0A4W2CDD8	RPL27	BOBOX 60S ribosomal protein L27	13	13
371	A0A4W2CM22	SPON1	BOBOX F-spondin	13	13
372	A0A4W2CM84	CTNND1	BOBOX Uncharacterized protein	13	13
373	A0A4W2D9J3	PTX3	BOBOX Uncharacterized protein	13	13
374	A0A4W2DH74	COL6A1	BOBOX Collagen type VI alpha 1 chain	13	13
375	A0A4W2DHD1	RPL18A	BOBOX 60S ribosomal protein L18a	13	13
376	A0A4W2DTY6	RPLP2	BOBOX 60S acidic ribosomal protein P2	13	13
377	A0A4W2EFE8	RPL18	BOBOX Ribosomal protein L18	13	13
378	A0A4W2EKE8	NAPA	BOBOX NSF attachment protein alpha	13	13
379	A0A4W2F700	BASP1	BOBOX Brain abundant membrane attached signal protein 1	13	13
380	A0A4W2H2D6	PSMB4	BOBOX Proteasome subunit beta	13	13
381	A0A4W2HJ15	RBM47	BOBOX RNA-binding motif protein 47	13	13
382	A0A4W2HL08	CAPS	BOBOX Calcyphosine	13	13
383	A0A4W2I9T2	CLTB	BOBOX Clathrin light chain	13	13
384	A0A4W2I9W7	RAB2A	BOBOX RAB2A, member RAS oncogene family	13	13
385	A0A4W2IGM1	EIF3D	BOBOX Eukaryotic translation initiation factor 3 subunit D	13	13
386	A4IFE6	ABCE1	BOVIN ABCE1 protein	13	13
387	A5D7J6	CALR	BOVIN Calreticulin	13	13
388	A7Z085	WDR82	BOVIN WD repeat domain 82	13	13
389	P21856	GDI1	BOVIN Rab GDP dissociation inhibitor alpha	20	13
390	P23805	CGN1	BOVIN Conglutinin	13	13
391	Q1JPA2	EEF1G	BOVIN Elongation factor 1-gamma (Fragment)	13	13
392	Q2HJ38	CNN1	BOVIN Calponin-1	13	13
393	Q3ZC07	ACTC1	BOVIN Actin, alpha cardiac muscle 1	34	13
394	Q76I82	RPS15A	BOVIN 40S ribosomal protein S15a	13	13
395	Q9TUQ0	SLC4A1	BOVIN Anion exchange protein	13	13
396	A0A3Q1MXB7	ACTR3	BOVIN Actin-like protein 3	14	14
397	A0A4W2CEH4	NQO1	BOBOX NAD(P)H quinone dehydrogenase 1	14	14
398	A0A4W2DF00	TAGLN2	BOBOX Transgelin	14	14
399	A0A4W2E5E8	RPL28	BOBOX 60S ribosomal protein L28	14	14
400	A0A4W2E7R0	RPS11	BOBOX 40S ribosomal protein S11	14	14
401	A0A4W2EKT8	PI4KA	BOBOX 1-phosphatidylinositol 4-kinase	14	14
402	A0A4W2EQU6	PSMB5	BOBOX Proteasome subunit beta	14	14
403	A0A4W2EXD9	PRDX1	BOBOX Peroxiredoxin-1	14	14
404	A0A4W2EXX8	RPS8	BOBOX 40S ribosomal protein S8	14	14
405	A0A4W2FFE6	TES	BOBOX Testin	14	14
406	A0A4W2FQT7	PSMA4	BOBOX Proteasome subunit alpha type	14	14
407	A0A4W2G8M4	TFG	BOBOX Trafficking from ER to golgi regulator	14	14
408	A0A4W2GGE1	PSMA2	BOBOX Proteasome subunit alpha type	14	14
409	A0A4W2GQ76	MAPK3	BOBOX Mitogen-activated protein kinase	14	14
410	A0A4W2HJP6	EIF3I	BOBOX Eukaryotic translation initiation factor 3 subunit I	14	14
411	A0A4W2HP47	PSMA5	BOBOX Proteasome subunit alpha type	14	14
412	A0A4W2I8P2	LZTFL1	BOBOX Leucine zipper transcription factor-like protein 1	14	14
413	A0A4W2I9D0	LOC113886404	BOBOX GST class-pi	14	14
414	A5D9H5	HNRNPD	BOVIN Heterogeneous nuclear ribonucleoprotein D	14	14
415	A6H768	GALK1	BOVIN Galactokinase	14	14
416	E1BNP8	SUPT16H	BOVIN FACT complex subunit	14	14
417	F1MJQ1	RAB7A	BOVIN Ras-related protein Rab-7a	14	14
418	F1MMU4	H1-10	BOVIN H1.10 linker histone	14	14
419	F1N365	FLII	BOVIN FLII actin remodeling protein	14	14
420	F1N3S4	CUL4A	BOVIN Cullin 4A	22	14
421	P00515	PRKAR2A	BOVIN cAMP-dependent protein kinase type II-alpha regulatory subunit	14	14
422	P55859	PNP	BOVIN Purine nucleoside phosphorylase	14	14
423	Q2KIV8	GSTM3	BOVIN Glutathione S-transferase	14	14
424	Q4ZJS0	BoLA-N	BOVIN MHC class I antigen (Fragment)	18	14
425	A0A3Q1LZ47	MACROH2A1	BOVIN Core histone macro-H2A	15	15
426	A0A452DIA7	RPS2	BOVIN 40S ribosomal protein S2	15	15
427	A0A4W2C254	PACSIN2	BOBOX Protein kinase C and casein kinase substrate in neurons 2	15	15
428	A0A4W2CE57	CPNE3	BOBOX Uncharacterized protein	15	15
429	A0A4W2D2G4	EML4	BOBOX HELP domain-containing protein	15	15
430	A0A4W2EP25	RAB11B	BOBOX RAB11B, member RAS oncogene family	15	15
431	A0A4W2FND9	PSMB1	BOBOX Proteasome subunit beta	15	15
432	A0A4W2GDR3	ARF3	BOBOX Peptidylprolyl isomerase	15	15
433	A0A4W2GHK0	PGM1	BOBOX Phosphoglucomutase 1	15	15
434	A0A4W2H4V7	EMILIN1	BOBOX Elastin microfibril interfacer 1	15	15
435	A0A4W2HDP9	RPL8	BOBOX 60S ribosomal protein L8	15	15
436	A0A4W2HHA6		BOBOX Histone H2B	15	15
437	A6QLL8	ALDOA	BOVIN Fructose-bisphosphate aldolase	15	15
438	B0JYN8	PSMB3	BOVIN Proteasome subunit beta	15	15
439	E1BF20	HNRNPH1	BOVIN Heteroous nuclear ribonucleoprotein H1	15	15
440	E1BK63		BOVIN Ribosomal protein L15	15	15
441	E1BQ37	SFPQ	BOVIN Splicing factor proline and glutamine rich	15	15
442	F1MFC6	FARP1	BOVIN FERM, ARH/RhoGEF and pleckstrin domain protein 1	15	15
443	Q2T9M8	SNAP23	BOVIN Synaptosomal-associated protein	15	15
444	Q3ZBG1	RAB14	BOVIN Ras-related protein Rab-14	15	15
445	Q3ZBH5	PA2G4	BOVIN Proliferation-associated 2G4	15	15
446	Q58DU5	PSMA3	BOVIN Proteasome subunit alpha type-3	15	15
447	Q5E9D7	PSMC1	BOVIN Proteasome 26S ATPase subunit 1	15	15
448	Q862J9		BOVIN 60S ribosomal protein L17 (Fragment)	15	15
449	V6F7T1	DLAT	BOVIN Acetyltransferase component of pyruvate dehydrogenase complex	15	15
450	A0A3Q1LQ26	ATP8A1	BOVIN Phospholipid-transporting ATPase	16	16
451	A0A4W2BM95	CPD	BOBOX Carboxypeptidase D	16	16
452	A0A4W2BQZ6	TPMT	BOBOX Thiopurine S-methyltransferase	16	16
453	A0A4W2DN05	CTNNB1	BOBOX Catenin beta 1	18	16
454	A0A4W2E0U9	RPL19	BOBOX Ribosomal protein L19	16	16
455	A0A4W2EGQ6	ARPC2	BOBOX Arp2/3 complex 34 kDa subunit	16	16
456	A0A4W2EM37	RPL10	BOBOX Ribosomal_L16 domain-containing protein	16	16
457	A0A4W2F1U3	PDXK	BOBOX Pyridoxal kinase	16	16
458	A0A4W2FZ41	AK1	BOBOX Adenylate kinase isoenzyme 1	16	16
459	A0A4W2HA65	IDH1	BOBOX Isocitrate dehydrogenase [NADP]	17	16
460	A0A4W2HK63	RPL10A	BOBOX Ribosomal protein	16	16
461	A0A4W2HZX1	AGTPBP1	BOBOX Tubulin-glutamate carboxypeptidase	16	16
462	A0A4W2I571	ALDH3B1	BOBOX Aldehyde dehydrogenase	17	16
463	A7E3Q2	HSPA2	BOVIN Heat shock 70kDa protein 1A	27	16
464	E1BMW9	PURA	BOVIN Purine rich element binding protein A	20	16
465	F1N2F1	NIBAN1	BOVIN Niban apoptosis regulator 1	16	16
466	F5XVA9	VWF	BOVIN von Willebrand factor	16	16
467	G3X6K8	HP	BOVIN Haptoglobin	16	16
468	G3X743	RNPEP	BOVIN Arginyl aminopeptidase	16	16
469	P06623	CNP	BOVIN 2,3-cyclic-nucleotide 3-phosphodiesterase	16	16
470	P20072	ANXA7	BOVIN Annexin A7	16	16
471	P53710	ITGA2	BOVIN Integrin alpha-2 (Fragment)	16	16
472	Q0V7N1	SUSD2	BOVIN Sushi domain containing 2 (Fragment)	16	16
473	Q861S4	RPL21	BOVIN 60S ribosomal protein L21 (Fragment)	16	16
474	A0A452DIF5	H1-2	BOVIN H1.2 linker histone, cluster member	17	17
475	A0A4W2BWD1	RAB1B	BOBOX RAB1B, member RAS oncogene family	17	17
476	A0A4W2CDR8	PSMA6	BOBOX Proteasome subunit alpha type	17	17
477	A0A4W2E3F4	PTK7	BOBOX Uncharacterized protein	17	17
478	A0A4W2EHN2	VPS35	BOBOX Vacuolar protein sorting-associated protein 35	17	17
479	A0A4W2GKH8	FKBP4	BOBOX Peptidylprolyl isomerase	17	17
480	A0A4W2H8Q8	RPS7	BOBOX 40S ribosomal protein S7	17	17
481	A0A4W2HGE7	RPL13	BOBOX 60S ribosomal protein L13	17	17
482	A0A4W2HS87	DDX39B	BOBOX RNA helicase	17	17
483	A0A4W2HV66	RPS16	BOBOX Ribosomal protein S16	17	17
484	A0A4W2HW44	LAP3	BOBOX Cysteinylglycine-S-conjugate dipeptidase	17	17
485	A0A4W2IPL8	PABPC4	BOBOX Polyadenylate-binding protein	27	17
486	A8E4P2	FARSB	BOVIN Phenylalanyl-tRNA synthetase beta subunit	17	17
487	F1MUP9	VAT1	BOVIN Vesicle amine transport 1	17	17
488	F1N1S0	SSBP1	BOVIN Single-stranded DNA-binding protein	17	17
489	P04896	GNAS	BOVIN Guanine nucleotide-binding protein G(s) subunit alpha isoforms short	17	17
490	P61257	RPL26	BOVIN 60S ribosomal protein L26	17	17
491	P62803		BOVIN Histone H4	17	17
492	Q2KJE7	PSME1	BOVIN Proteasome (Prosome, macropain) activator subunit 1 (PA28 alpha)	17	17
493	Q2KJH9	ALDH9A1	BOVIN 4-trimethylaminobutyraldehyde dehydrogenase	17	17
494	Q3MHG3	MPST	BOVIN Sulfurtransferase	18	17
495	Q5E9K0	PSMB2	BOVIN Proteasome subunit beta type-2	17	17
496	A0A3Q1LPC1	EGFLAM	BOVIN Pikachurin	18	18
497	A0A3Q1M008	HSPA4L	BOVIN Heat shock protein family A (Hsp70) member 4 like	19	18
498	A0A3Q1M6K6	ACO2	BOVIN Aconitate hydratase, mitochondrial	18	18
499	A0A4W2CPZ8	YWHAB	BOBOX Tyrosine 3-monooxygenase/tryptophan 5-monooxygenase activation protein beta	20	18
500	A0A4W2CWA5	SNX9	BOBOX Sorting nexin	18	18
501	A0A4W2FE06	UGP2	BOBOX UTP--glucose-1-phosphate uridylyltransferase	18	18
502	A0A4W2GUV8	RPSA	BOBOX 40S ribosomal protein SA	18	18
503	A0A4W2GXB1	LOC113891189	BOBOX Aldose reductase	18	18
504	A0A4W2HD57	PSMD5	BOBOX 26S proteasome non-ATPase regulatory subunit 5	18	18
505	A0A4W2IDJ3	ATP13A3	BOBOX ATPase 13A3	18	18
506	A0A4W2IQT0	RHPN2	BOBOX Rhophilin Rho GTPase binding protein 2	18	18
507	A6H742	PLS1	BOVIN Plastin-1	18	18
508	A7Z014	TKT	BOVIN TKT protein	18	18
509	A8E4P3	STOM	BOVIN STOM protein	18	18
510	E1BNE7	CAVIN1	BOVIN Caveolae associated protein 1	18	18
511	F1MTV0	DPP4	BOVIN Dipeptidyl peptidase 4	18	18
512	P63243	RACK1	BOVIN Receptor of activated protein C kinase 1	18	18
513	Q1RMX7	NANS	BOVIN N-acetylneuraminate synthase	18	18
514	Q2KJ25	PSMD12	BOVIN 26S proteasome non-ATPase regulatory subunit 12	18	18
515	Q3MHL7	CCT6A	BOVIN T-complex protein 1 subunit zeta	18	18
516	Q3YJL7	BoLA	BOVIN MHC class I antigen (Fragment)	18	18
517	Q3ZCI4	PGD	BOVIN 6-phosphogluconate dehydrogenase, decarboxylating	18	18
518	A0A3Q1MH41	SRPK2	BOVIN SRSF protein kinase 2	19	19
519	A0A4W2C416	TJP1	BOBOX Uncharacterized protein	19	19
520	A0A4W2E6R3	ATP2B4	BOBOX Calcium-transporting ATPase	27	19
521	A0A4W2FG68	MDH2	BOBOX Malate dehydrogenase	19	19
522	A0A4W2FKP9	GNAQ	BOBOX G protein subunit alpha q	19	19
523	A0A4W2FW26	PSMA1	BOBOX Proteasome subunit alpha type	19	19
524	A0A4W2GLD1	PSMA7	BOBOX Proteasome subunit alpha type	19	19
525	A0A4W2GPW6	RTCB	BOBOX RNA-splicing ligase RtcB homolog	19	19
526	A0A4W2GRC2	EIF2S3	BOBOX Protein-synthesizing GTPase	19	19
527	A0A4W2GW83	ALB	BOBOX Albumin	24	19
528	A0A4W2H475	RPLP0	BOBOX 60S acidic ribosomal protein P0	19	19
529	A0A4W2H9Y6	AP2A1	BOBOX AP-2 complex subunit alpha	27	19
530	A0A4W2HBK9	CCT4	BOBOX T-complex protein 1 subunit delta	19	19
531	A0A4W2HZM5	ARHGAP1	BOBOX Rho GTPase activating protein 1	19	19
532	A0A4W2I4Z5	COPS4	BOBOX COP9 signalosome complex subunit 4	19	19
533	A0A4W2IE73	PGK1	BOBOX Phosphoglycerate kinase	19	19
534	A6QQT4	ALDH3A2	BOVIN Aldehyde dehydrogenase	19	19
535	A8E654	COL18A1	BOVIN COL18A1 protein	19	19
536	E1BHH6	PODN	BOVIN Podocan	19	19
537	F1MC13	LAMA5	BOVIN Laminin subunit alpha 5	19	19
538	F1MIH2	SEPTIN7	BOVIN Septin	19	19
539	F1MLW0	CALD1	BOVIN Non-muscle caldesmon	19	19
540	F1MZU2	NSF	BOVIN Vesicle-fusing ATPase	19	19
541	F1MZY2	GFPT1	BOVIN Glutamine--fructose-6-phosphate transaminase (isomerizing)	19	19
542	F2Z4F0	ACTR1A	BOVIN Actin related protein 1A	19	19
543	Q1JP95	PSMC3	BOVIN Proteasome 26S ATPase subunit 3 (Fragment)	19	19
544	Q3ZCJ6	EPHX1	BOVIN Epoxide hydrolase	19	19
545	Q5EAD2	PHGDH	BOVIN D-3-phosphoglycerate dehydrogenase	19	19
546	A0A3Q1MCC2	AP3D1	BOVIN AP-3 complex subunit delta	20	20
547	A0A4W2CGL9	SMC3	BOBOX Chondroitin sulfate proteoglycan 6	20	20
548	A0A4W2CZ38	EHD4	BOBOX EH domain containing 4	25	20
549	A0A4W2DR66	ARCN1	BOBOX Coatomer subunit delta	20	20
550	A0A4W2E3Z5	GCC2	BOBOX GRIP domain-containing protein	20	20
551	A0A4W2EMD8	RPS6	BOBOX 40S ribosomal protein S6	20	20
552	A0A4W2GCT4	PSMC5	BOBOX Proteasome 26S subunit, ATPase 5	20	20
553	A0A4W2HTZ2	RAD50	BOBOX RAD50 double strand break repair protein	20	20
554	F1MY44	HNRNPM	BOVIN Heteroous nuclear ribonucleoprotein M	20	20
555	Q28824	MYLK	BOVIN Myosin light chain kinase, smooth muscle	20	20
556	Q3SYV4	CAP1	BOVIN Adenylyl cyclase-associated protein 1	20	20
557	A0A3Q1M6N7	LTA4H	BOVIN Leukotriene A(4) hydrolase	21	21
558	A0A4W2BUC1	COPG1	BOBOX Coatomer subunit gamma	21	21
559	A0A4W2C9V0	MFGE8	BOBOX Milk fat globule-EGF factor 8 protein	21	21
560	A0A4W2DDK7	CCT3	BOBOX T-complex protein 1 subunit gamma	21	21
561	A0A4W2DNY9	STIP1	BOBOX Hsc70/Hsp90-organizing protein	21	21
562	A0A4W2DSN0	CNDP2	BOBOX Carnosine dipeptidase 2	21	21
563	A0A4W2EZ83	LDHB	BOBOX L-lactate dehydrogenase	24	21
564	A0A4W2GNJ6	SND1	BOBOX Staphylococcal nuclease domain-containing protein	21	21
565	A0A4W2HG87	DDX31	BOBOX DEAD-box helicase 31	21	21
566	A0A4W2III8	COL15A1	BOBOX Collagen type XV alpha 1 chain	21	21
567	A7MBD4	FARSA	BOVIN Phenylalanine--tRNA ligase alpha subunit	21	21
568	E1BM92	PROM2	BOVIN Prominin 2	21	21
569	F1N1G7	KIF5B	BOVIN Kinesin-like protein	21	21
570	Q2TBQ5	RPL7A	BOVIN 60S ribosomal protein L7a	21	21
571	V6F957	TAGLN	BOVIN Transgelin	21	21
572	A0A3Q1M1M7	JUP	BOVIN Junction plakoglobin	22	22
573	A0A4W2BSQ7	PSMD11	BOBOX Proteasome 26S subunit, non-ATPase 11	22	22
574	A0A4W2C4Q9	CKB	BOBOX Creatine kinase	22	22
575	A0A4W2C8Y2	EIF4A1	BOBOX RNA helicase	27	22
576	A0A4W2CJ87	PRDX6	BOBOX Peroxiredoxin-6	22	22
577	A0A4W2CJG3	RPL13A	BOBOX 60S ribosomal protein L13a	22	22
578	A0A4W2CX08	PGM5	BOBOX Uncharacterized protein	22	22
579	A0A4W2EPP2	GLUD1	BOBOX Glutamate dehydrogenase (NAD(P)(+))	22	22
580	A0A4W2ET17	ALDH7A1	BOBOX Aldehyde dehydrogenase (NAD(+))	22	22
581	A5D7A2	GARS1	BOVIN Diadenosine tetraphosphate synthetase	22	22
582	A5D973	PPP2R1A	BOVIN Alpha isoform of regulatory subunit A, protein phosphatase 2	22	22
583	F1MD79	ANKFY1	BOVIN Ankyrin repeat and FYVE domain containing 1	22	22
584	F1MDW1	MARS1	BOVIN Methionine--tRNA ligase, cytoplasmic	22	22
585	F6QJE8	PAFAH1B1	BOVIN Platelet-activating factor acetylhydrolase IB subunit alpha	22	22
586	G5E531	TCP1	BOVIN CCT-alpha	22	22
587	I6X9I8		BOVIN Annexin	24	22
588	P50227	SULT1A1	BOVIN Sulfotransferase 1A1	22	22
589	P68102	EIF2S1	BOVIN Eukaryotic translation initiation factor 2 subunit 1	22	22
590	Q861U5		BOVIN 40S ribosomal protein S18 (Fragment)	22	22
591	A0A4W2C499	SLC9A3R1	BOBOX Na(+)/H(+) exchange regulatory cofactor NHE-RF	23	23
592	A0A4W2CGY0	NT5E	BOBOX Ecto-5-nucleotidase	23	23
593	A0A4W2D7F7	DPYSL2	BOBOX Dihydropyrimidinase-related protein 2	26	23
594	A0A4W2ETJ7	HNRNPK	BOBOX Heterogeneous nuclear ribonucleoprotein K	23	23
595	A0A4W2F424	PSMC2	BOBOX 26S proteasome AAA-ATPase subunit RPT1	23	23
596	A0A4W2G877	VARS1	BOBOX Valine--tRNA ligase	23	23
597	A0A4W2GEW6	PTPRJ	BOBOX Protein-tyrosine-phosphatase	23	23
598	A0A4W2GLG6	CACNA2D1	BOBOX Calcium voltage-gated channel auxiliary subunit alpha2delta 1	23	23
599	A0A4W2GZL4	IL1RAP	BOBOX Interleukin 1 receptor accessory protein	23	23
600	A0A4W2HPP0		BOBOX Uncharacterized protein	23	23
601	A0A4W2HSB0	MATN4	BOBOX Matrilin 4	23	23
602	E9RHW1	HSPB1	BOVIN Heat shock 27 kDa protein	23	23
603	F1MXR0	BAIAP2L1	BOVIN BAR/IMD domain containing adaptor protein 2 like 1	23	23
604	P68103	EEF1A1	BOVIN Elongation factor 1-alpha 1	23	23
605	Q58DW5	RPL5	BOVIN 60S ribosomal protein L5	23	23
606	A0A4W2BZJ4	RDX	BOBOX Radixin	39	24
607	A0A4W2CDE1		BOBOX Eif2b_5 domain-containing protein	24	24
608	A0A4W2ELV0	UTRN	BOBOX Uncharacterized protein	24	24
609	A0A4W2FWX9	EIF3E	BOBOX Eukaryotic translation initiation factor 3 subunit E	24	24
610	A0A4W2GAK0	SYNE1	BOBOX Spectrin repeat containing nuclear envelope protein 1	24	24
611	F1MKH6	NARS1	BOVIN Asparagine--tRNA ligase	24	24
612	F1MWD3	CCT5	BOVIN CCT-epsilon	24	24
613	P09487	ALPL	BOVIN Alkaline phosphatase, tissue-nonspecific isozyme	24	24
614	A0A3Q1MIA4	PSMD2	BOVIN 26S proteasome non-ATPase regulatory subunit 2	25	25
615	A0A4W2CBV3	TP53BP1	BOBOX Tumor protein p53 binding protein 1	25	25
616	A0A4W2CU21	PSAT1	BOBOX Phosphoserine aminotransferase	25	25
617	A0A4W2D2Y6	RPS9	BOBOX 40S ribosomal protein S9	25	25
618	A0A4W2DBT5	PGM2	BOBOX Phosphoglucomutase 2	25	25
619	A0A4W2DX34	SEC23IP	BOBOX SEC23 interacting protein	25	25
620	A0A4W2DXX1	SEPTIN9	BOBOX Septin 9	25	25
621	A0A4W2DYY6	EIF3B	BOBOX Eukaryotic translation initiation factor 3 subunit B	25	25
622	A0A4W2EUF6	HDLBP	BOBOX High density lipoprotein binding protein	25	25
623	A0A4W2F0F2	TMPRSS6	BOBOX Sulfurtransferase	25	25
624	A7MB21	FERMT2	BOVIN FERMT2 protein	25	25
625	A7MBG8	RUVBL1	BOVIN RuvB-like helicase	25	25
626	E1BPI3	FRK	BOVIN Tyrosine-protein kinase	25	25
627	F1MKJ5	WASHC5	BOVIN WASH complex subunit 5	25	25
628	F1MUN7	BROX	BOVIN Annexin	25	25
629	F1MZ85	VCAN	BOVIN Versican core protein	25	25
630	P62261	YWHAE	BOVIN 14-3-3 protein epsilon	25	25
631	A0A4W2BUC7	AARS	BOBOX Alanine--tRNA ligase	26	26
632	A0A4W2DVM3	TRIM25	BOBOX Uncharacterized protein	26	26
633	A0A4W2DY67	PLXNB2	BOBOX Sema domain-containing protein	26	26
634	A0A4W2FQ02	HSPA9	BOBOX 75 kDa glucose-regulated protein	26	26
635	A0A4W2HAX4	TTLL12	BOBOX Tubulin tyrosine ligase like 12	26	26
636	A0A4W2HV14	STXBP1	BOBOX Syntaxin binding protein 1	26	26
637	A0A4W2HYT7	NIBAN2	BOBOX Niban apoptosis regulator 2	26	26
638	A0A4W2CRW3		BOBOX Annexin	27	27
639	A0A4W2E7H4	RPL6	BOBOX 60S ribosomal protein L6	27	27
640	A0A4W2ET72	NCKAP1	BOBOX Uncharacterized protein	27	27
641	A0A4W2HF31	AP3B1	BOBOX AP-3 complex subunit beta	27	27
642	A0A4W2HM90	CARMIL1	BOBOX Capping protein regulator and myosin 1 linker 1	27	27
643	A0A4W2I3E8	CUL4B	BOBOX Cullin 4B	27	27
644	A5D7E8	PDIA3	BOVIN Protein disulfide-isomerase	27	27
645	A6H7J6	P4HB	BOVIN Protein disulfide-isomerase	27	27
646	A7E3D9	ACSL4	BOVIN ACSL4 protein (Fragment)	27	27
647	G3MWT9	AKAP12	BOVIN A-kinase anchoring protein 12	27	27
648	Q9XSJ4	ENO1	BOVIN Alpha-enolase	27	27
649	A0A3Q1LNK7	SRP68	BOVIN Signal recognition particle subunit SRP68	28	28
650	A0A3Q1M2V8	DOCK1	BOVIN Dedicator of cytokinesis 1	28	28
651	A0A3Q1MYB4	DNM2	BOVIN Dynamin GTPase	28	28
652	A0A452DI24	GDI2	BOVIN Rab GDP dissociation inhibitor	28	28
653	A0A4W2C999	PIK3C2A	BOBOX 40S ribosomal protein S13	28	28
654	A0A4W2CVZ4	HNRNPU	BOBOX Heterogeneous nuclear ribonucleoprotein U	28	28
655	A0A4W2DVZ1	TUBB	BOBOX Tubulin beta chain	28	28
656	A0A4W2GAA4	RPL7	BOBOX Ribosomal protein L7	28	28
657	A0A4W2HLS1	STAT1	BOBOX Signal transducer and activator of transcription	28	28
658	A0A4W2IDJ6	EHD2	BOBOX EH domain containing 2	29	28
659	A0A4W2IRD9	ENPP3	BOBOX Ectonucleotide pyrophosphatase/phosphodiesterase 3	28	28
660	A7MBI5	DPYSL3	BOVIN DPYSL3 protein	28	28
661	E1BBY7	HSPA4	BOVIN Heat shock 70 kDa protein 4	28	28
662	P10096	GAPDH	BOVIN Glyceraldehyde-3-phosphate dehydrogenase	28	28
663	P10568	MYO1A	BOVIN Unconventional myosin-Ia	32	28
664	Q3T169	RPS3	BOVIN 40S ribosomal protein S3	28	28
665	A0A088Q0A9		9CETA 60 kDa chaperonin	29	29
666	A0A3Q1M124	CAPN1	BOVIN Calcium-activated neutral proteinase 1	29	29
667	A0A3Q1MHG7	ANXA4	BOVIN Annexin	29	29
668	A0A4W2DNT9	RARS1	BOBOX Arginine--tRNA ligase, cytoplasmic	29	29
669	A0A4W2DXW5	EIF4A3	BOBOX RNA helicase	29	29
670	A0A4W2EST1	WDR1	BOBOX WD repeat domain 1	29	29
671	A0A4W2H1W2	CCT8	BOBOX CCT-theta	29	29
672	A0A4W2HE91	TARS1	BOBOX Threonyl-tRNA synthetase	29	29
673	A0A4W2IBW3	CCAR2	BOBOX Cell cycle and apoptosis regulator 2	29	29
674	E1B7R0	DIS3L2	BOVIN DIS3-like exonuclease 2	29	29
675	F1MS40	CFDP2	BOVIN Craniofacial development protein 2	29	29
676	A0A4W2CHD9	CAPN5	BOBOX Calpain 5	30	30
677	A0A4W2CZY6	LOC113885433	BOBOX Annexin	30	30
678	A0A4W2ESD2	AP2M1	BOBOX AP-2 complex subunit mu	30	30
679	A0A4W2GPI4	LOC113883341	BOBOX Eukaryotic translation initiation factor 3 subunit C	30	30
680	A0A4W2H2Y9	AHCY	BOBOX Adenosylhomocysteinase	30	30
681	A0A4W2H4J1	DDX17	BOBOX RNA helicase	30	30
682	A1A4J1	PFKL	BOVIN ATP-dependent 6-phosphofructokinase, liver type	30	30
683	A7E306	NID2	BOVIN NID2 protein	30	30
684	G3N262	RPS3A	BOVIN 40S ribosomal protein S3a	30	30
685	G3X696	SLK	BOVIN Non-specific serine/threonine protein kinase	30	30
686	Q3ZCK1	EIF3L	BOVIN Eukaryotic translation initiation factor 3 subunit L	30	30
687	A0A3Q1LTY7	AGRN	BOVIN Agrin	31	31
688	A0A4W2C3S4	RPL3	BOBOX Uncharacterized protein	31	31
689	A0A4W2CP27	PABPC1	BOBOX Polyadenylate-binding protein	31	31
690	A0A4W2DW54	ALDH18A1	BOBOX Delta-1-pyrroline-5-carboxylate synthase	31	31
691	F1MGU7	FGG	BOVIN Fibrinogen gamma-B chain	31	31
692	J7K1V4		BOBOX Lactotransferrin	31	31
693	P79103	RPS4	BOVIN 40S ribosomal protein S4	31	31
694	Q2KJ46	PSMD3	BOVIN 26S proteasome non-ATPase regulatory subunit 3	31	31
695	A0A3Q1MM65	RPL4	BOVIN 60S ribosomal protein L4	32	32
696	A0A4W2EEZ6	PYGB	BOBOX Alpha-1,4 glucan phosphorylase	35	32
697	A0A4W2FDF5	SF3B1	BOBOX Splicing factor 3b subunit 1	32	32
698	A0A4W2FU58	G6PD	BOBOX Glucose-6-phosphate 1-dehydrogenase	32	32
699	A0A4W2IE70	ATIC	BOBOX AICAR transformylase/inosine monophosphate cyclohydrolase	32	32
700	A0A4W2IHM5	PARP1	BOBOX Poly [ADP-ribose] polymerase	32	32
701	A0A4W2IJ03	RUVBL2	BOBOX RuvB-like helicase	32	32
702	E9LZ03		BOVIN Prominin-1	32	32
703	P08728	KRT19	BOVIN Keratin, type I cytoskeletal 19	42	32
704	Q0VCK5	AP2A2	BOVIN AP-2 complex subunit alpha-2	32	32
705	A0A452DJ66	TUBA1D	BOVIN Tubulin alpha chain	33	33
706	A0A4W2C7K7	AP2B1	BOBOX AP complex subunit beta	33	33
707	A0A4W2DJK3	NES	BOBOX IF rod domain-containing protein	33	33
708	A0A4W2ECC5	ALDH1A1	BOBOX Aldehyde dehydrogenase 1 family member A1	33	33
709	A0A4W2HMP5	CYFIP1	BOBOX Cytoplasmic FMR1-interacting protein	33	33
710	A0A4W2I521	EPHX2	BOBOX Epoxide hydrolase 2	33	33
711	A0A4W2IRI4	ANXA5	BOBOX Annexin	33	33
712	E1BFV0	KPNB1	BOVIN Karyopherin subunit beta 1	33	33
713	F1MNS5	ENPP1	BOVIN Ectonucleotide pyrophosphatase/phosphodiesterase 1	33	33
714	A0A4W2DT05	ITGA6	BOBOX Integrin_ alpha2 domain-containing protein	34	34
715	A0A4W2GQZ4	USO1	BOBOX General vesicular transport factor p115	34	34
716	A7E355	SYNCRIP	BOVIN SYNCRIP protein (Fragment)	34	34
717	F1MQJ0	ACE	BOVIN Angiotensin-converting enzyme	34	34
718	A0A4W2DYQ2	ACTB	BOBOX Actin beta	35	35
719	A0A4W2FSW2	COPB1	BOBOX Coatomer subunit beta	35	35
720	A0A4W2HNU0	MYO1C	BOBOX Myosin IC	35	35
721	A0A5A4UBP5	hsp70	BOVIN Heat shock protein 70	38	35
722	F1MJ56	MYO1D	BOVIN Unconventional myosin-Id	35	35
723	F1MJJ0	DNAH9	BOVIN Dynein axonemal heavy chain 9	36	35
724	G3X6I0	FCGBP	BOVIN Uncharacterized protein	35	35
725	A0A3Q1LMV9	EPPK1	BOVIN Epiplakin 1	43	36
726	A0A3Q1MQZ2	ACLY	BOVIN ATP-citrate synthase	36	36
727	A0A4W2D7L8	PKM	BOBOX Pyruvate kinase	36	36
728	A0A4W2H200	COL14A1	BOBOX Collagen type XIV alpha 1 chain	36	36
729	A7MBC5	IARS1	BOVIN Isoleucyl-tRNA synthetase	36	36
730	A0A4W2D514	PTGFRN	BOBOX Uncharacterized protein	37	37
731	A0JN52	SF3B3	BOVIN Splicing factor 3B subunit 3	37	37
732	E1BP91	NPEPPS	BOVIN Aminopeptidase	37	37
733	Q2HJ49	MSN	BOVIN Moesin	48	37
734	A0A4W2BVA2	LAMB2	BOBOX Uncharacterized protein	38	38
735	A0A4W2E7Q1	FN1	BOBOX Fibronectin	38	38
736	A0A4W2E9H5	ATP2B2	BOBOX Calcium-transporting ATPase	38	38
737	A0A4W2FQF1	A2M	BOBOX Alpha-2-macroglobulin	39	38
738	A0A4W2FQZ6	TOP1	BOBOX DNA topoisomerase I	38	38
739	A0A4W2GJT0	TPM1	BOBOX Tropomyosin 1	38	38
740	E1B864	ITGB4	BOVIN Integrin beta	38	38
741	F1N6D5	EFTUD2	BOVIN 116 kDa U5 small nuclear ribonucleoprotein component	39	38
742	A0A4W2D222	ELP1	BOBOX Elongator complex protein 1	39	39
743	F1MM34	CTNNA1	BOVIN Catenin alpha-1	39	39
744	A0A4W2DR39	SEC31A	BOBOX Uncharacterized protein	40	40
745	A0A4W2FA33	MTHFD1	BOBOX C-1-tetrahydrofolate synthase, cytoplasmic	40	40
746	Q5E9R3	EHD1	BOVIN EH domain-containing protein 1	40	40
747	A0A3Q1LUJ8	ATP1A1	BOVIN Sodium/potassium-transporting ATPase subunit alpha	41	41
748	A0A4W2DYR8	DHX9	BOBOX DEAH box protein 9	41	41
749	A0A4W2GN98	NID1	BOBOX Nidogen 1	41	41
750	A3KMV5	UBA1	BOVIN Ubiquitin-like modifier-activating enzyme 1	41	41
751	Q0VCX2	HSPA5	BOVIN Endoplasmic reticulum chaperone BiP	42	41
752	A0A4W2HK32	MYO1B	BOBOX Myosin IB	42	42
753	E1BB91	COL6A3	BOVIN Collagen type VI alpha 3 chain	42	42
754	F1N6C4	EPS8	BOVIN Epidermal growth factor receptor pathway substrate 8	42	42
755	G5E630	USP9X	BOVIN Ubiquitinyl hydrolase 1	42	42
756	A0A3Q1MFR4	APOB	BOVIN Apolipoprotein B	43	43
757	A0A4W2CVQ1	ANXA2	BOBOX Annexin	43	43
758	A0A4W2H5S9	HYOU1	BOBOX Hypoxia up-regulated 1	43	43
759	A0A4W2D5W8	EEF2	BOBOX Death associated protein kinase 3	44	44
760	A0A4W2FWL8	MYO6	BOBOX Unconventional myosin-6	44	44
761	A0A4W2IET3	PYGL	BOBOX Alpha-1,4 glucan phosphorylase	44	44
762	F6S1Q0	KRT18	BOVIN Keratin 18	44	44
763	Q28042	OVGP1	BOVIN Oviduct-specific glycoprotein (Fragment)	44	44
764	Q76LV1	HSP90AB1	BOVIN Heat shock protein HSP 90-beta	68	44
765	A0A3Q1LRY6	NCL	BOVIN Nucleolin	45	45
766	G8JKX8	COPB2	BOVIN Coatomer subunit beta	45	45
767	A0A4W2C608		BOBOX RING-type domain-containing protein	46	46
768	A0A4W2E9V9	DCTN1	BOBOX Dynactin subunit 1	47	47
769	A0A4W2CHU4	LAMA2	BOBOX Uncharacterized protein	48	48
770	A0A4W2CN44	DES	BOBOX Desmin	54	48
771	F1MU12	KRT8	BOVIN Keratin, type II cytoskeletal 8	56	48
772	A0A4W2D8A9	MOV10	BOBOX RNA helicase	49	49
773	A0A4W2FJT1	HSPA8	BOBOX Heat shock protein family A (Hsp70) member 8	49	49
774	A0A4W2GGV4	EIF3A	BOBOX Eukaryotic translation initiation factor 3 subunit A	49	49
775	E1BKM4	PDCD6IP	BOVIN Programmed cell death 6 interacting protein	49	49
776	A7MBJ5	CAND1	BOVIN Cullin-associated NEDD8-dissociated protein 1	50	50
777	F1N0J2	MAP4	BOVIN Microtubule-associated protein	50	50
778	A5D7D1	ACTN4	BOVIN Alpha-actinin-4	69	51
779	A0A3Q1MGD3	LRBA	BOVIN LPS responsive beige-like anchor protein	52	52
780	A0A3Q1MTY6	MAP1B	BOVIN Microtubule associated protein 1B	53	52
781	F1MTR1	IQGAP2	BOVIN IQ motif containing GTPase activating protein 2	54	52
782	F1MYG5	LMNA	BOVIN Lamin A/C	52	52
783	Q95M18	HSP90B1	BOVIN Endoplasmin	54	52
784	A0A4W2GIZ9	ANXA6	BOBOX Annexin	53	53
785	A0A4W2HQR5	HUWE1	BOBOX HECT-type E3 ubiquitin transferase	53	53
786	A0A4W2HYA4	EZR	BOBOX Ezrin	54	54
787	F1MD77	LAMC1	BOVIN Laminin subunit gamma 1	54	54
788	O18977	TN-X	BOVIN Tenascin-X	55	55
789	A0A4W2H221	FGA	BOBOX Fibrinogen alpha chain	56	56
790	A0A4W2HBE8	DNAH5	BOBOX Dynein axonemal heavy chain 5	56	56
791	A0A4W2FWY4	COL12A1	BOBOX Collagen type XII alpha 1 chain	57	57
792	A0A4W2GH10	ANPEP	BOBOX Aminopeptidase	57	57
793	A0A4W2D453	TNC	BOBOX Uncharacterized protein	58	58
794	A0A4W2E8T3	CD109	BOBOX CD109 molecule	58	58
795	A0A4W2CRS0	FASN	BOBOX Fatty acid synthase	59	59
796	A0A4W2HM59	CSPG4	BOBOX Chondroitin sulfate proteoglycan 4	59	59
797	A0A4W2H3F4	TOP2B	BOBOX DNA topoisomerase 2	60	60
798	F1MNT4	LAMB1	BOVIN Laminin subunit beta 1	60	60
799	A0A4W2DST4	AKAP9	BOBOX Uncharacterized protein	61	61
800	A0A4W2HI00	KTN1	BOBOX Kinectin 1	61	61
801	A0A4W2EG96	VCP	BOBOX 15S Mg(2+)-ATPase p97 subunit	64	64
802	A0A3Q1MAP7	GOLGB1	BOVIN Golgin B1	65	65
803	A0A4W2BY01	VCL	BOBOX Metavinculin	65	65
804	G3X6L9	EPRS1	BOVIN Glutamyl-prolyl-tRNA synthetase 1	65	65
805	E1BH78	SNRNP200	BOVIN Small nuclear ribonucleoprotein U5 subunit 200	67	67
806	A0A4W2DQS5	MYH11	BOBOX Uncharacterized protein	85	69
807	A0A4W2IEJ4	MYOF	BOBOX Myoferlin	69	69
808	A0A4W2CIB6	VIM	BOBOX Vimentin	71	71
809	A0A3Q1MPS4	ACTN1	BOVIN Alpha-actinin-1	72	72
810	A0A4W2DBH2	UBR4	BOBOX UBR-type domain-containing protein	72	72
811	A0A3Q1MGJ7	PKHD1L1	BOVIN PKHD1 like 1	73	73
812	A0A4W2F0I3	COPA	BOBOX Coatomer subunit alpha	73	73
813	F1MF78	SYNE2	BOVIN Spectrin repeat containing nuclear envelope protein 2	73	73
814	E1BGJ0	LRP1	BOVIN LDL receptor related protein 1	74	74
815	A0A452DIZ9	MYH10	BOVIN Myosin-10	97	76
816	F1MDH3	TLN1	BOVIN Talin 1	76	76
817	A0A4W2H231	DSP	BOBOX Desmoplakin	78	78
818	A7Z025	PRPF8	BOVIN PRPF8 protein	79	79
819	F1MNN6	MVP	BOVIN Major vault protein	79	79
820	Q76LV2	HSP90AA1	BOVIN Heat shock protein HSP 90-alpha	79	79
821	E1B7E3	GOLGA4	BOVIN Golgin A4	80	80
822	A0A4W2IA78	MAP1A	BOBOX Microtubule associated protein 1A	81	81
823	A0A3Q1LGL7	LAMA4	BOVIN Laminin subunit alpha 4	85	85
824	F1N6H1	LRP2	BOVIN LDL receptor related protein 2	85	85
825	A0A4W2GQ59	FLNC	BOBOX Filamin C	97	86
826	A0A4W2DA54	HSPG2	BOBOX Uncharacterized protein	88	88
827	A0A4W2E6H3	IQGAP1	BOBOX IQ motif containing GTPase activating protein 1	94	94
828	A0A4W2EH52	TPR	BOBOX Nucleoprotein TPR	94	94
829	A0A4W2GV41	CLTC	BOBOX Clathrin heavy chain	97	97
830	A0A3Q1ML65	EEA1	BOVIN Early endosome antigen 1	99	99
831	A0A3Q1MQ34	FLNB	BOVIN Filamin B	125	116
832	A0A4W2EE48	MYH14	BOBOX Myosin heavy chain 14	147	141
833	A0A4W2HN26	FLNA	BOBOX Filamin A	144	144
834	A0A4W2DDF9	MACF1	BOBOX Uncharacterized protein	148	148
835	A0A4W2CJT3	NUMA1	BOBOX Uncharacterized protein	161	161
836	A0A4W2BU36	AHNAK	BOBOX PDZ domain-containing protein	189	189
837	F1MQ37	MYH9	BOVIN Myosin heavy chain 9	193	193
838	F1MYC9	SPTBN1	BOVIN Spectrin beta chain	199	199
839	A0A4W2HR21	SPTAN1	BOBOX Spectrin alpha, non-erythrocytic 1	228	228
840	A0A3Q1LXK9	PLEC	BOVIN Plectin	243	243
841	E1BDX8	DYNC1H1	BOVIN Dynein cytoplasmic 1 heavy chain 1	286	286

## Sheet: (B) Exp+Emb
	Supplementary file 3B. All 613 proteins present in the extracellular vesicles of conditioned medium from explants cocultured with embryos.
	Accession	Symbol	Description	Peptides	Razor + unique peptides
1	A0A1L6KTE1	L2	BPV3 Minor capsid protein L2	2	2
2	A0A3Q1LUE9		BOVIN Ig-like domain-containing protein	3	2
3	A0A3Q1M4X6	SMUG1	BOVIN Single-strand selective monofunctional uracil DNA glycosylase	2	2
4	A0A3Q1MBQ7	DNAH5	BOVIN Dynein axonemal heavy chain 5	50	2
5	A0A4W2C4N7	PLP2	BOBOX MARVEL domain-containing protein	2	2
6	A0A4W2CSG8	PRKAB1	BOBOX Protein kinase AMP-activated non-catalytic subunit beta 1	2	2
7	A0A4W2FG36	CAV1	BOBOX Caveolin	2	2
8	A0A4W2FL04		BOBOX Histone H2A	8	2
9	A0A4W2FR66		BOBOX Ig-like domain-containing protein	2	2
10	A0A4W2G1A4	KRT76	BOBOX Keratin, type II cytoskeletal 2 oral-like	9	2
11	A0A4W2G421	MAL2	BOBOX Mal, T cell differentiation protein 2	2	2
12	A0A4W2GXC1	FHL1	BOBOX Four and a half LIM domains 1	2	2
13	A0A4W2HA98	CEP135	BOBOX Centrosomal protein 135	2	2
14	A0A4W2HUJ9	LAMB2	BOBOX Laminin subunit beta 2	37	2
15	A0A4W2I9I1	CD81	BOBOX Tetraspanin	2	2
16	A0A4W2IPB3	CHMP4A	BOBOX Charged multivesicular body protein 4A	2	2
17	A0A4W2IR82	KRT20	BOBOX Keratin 20	4	2
18	A0A6B9SDW4		BOVIN Ig lamda chain variable region (Fragment)	3	2
19	E1BAU6	INPP5E	BOVIN Inositol polyphosphate-5-phosphatase E	2	2
20	E1BJB1	TUBB2A	BOVIN Tubulin beta chain	27	2
21	F1MER7	HSPG2	BOVIN Heparan sulfate proteoglycan 2	87	2
22	F1MWJ0	CDSN	BOVIN Corneodesmosin	2	2
23	Q0MRP5	LZ	BOBOX Lysozyme	2	2
24	Q3T101	IGL@	BOVIN IGL@ protein	7	2
25	A0A3Q1MA79	LAMA5	BOVIN Laminin subunit alpha 5	12	3
26	A0A3Q1MDT7		BOVIN Histone H4	14	3
27	A0A4W2D0K5	TTC26	BOBOX Intraflagellar transport protein 56	3	3
28	A0A4W2D2B6	RAD23B	BOBOX UV excision repair protein RAD23	3	3
29	A0A4W2D966	VPS13D	BOBOX Vacuolar protein sorting 13 homolog D	3	3
30	A0A4W2DX00	H1-3	BOBOX Histone H1.3	16	3
31	A0A4W2G430	CD47	BOBOX Integrin-associated protein	3	3
32	A0A4W2I1N7	TUBA1A	BOBOX Tubulin alpha chain	30	3
33	A0A4W2ID69	CALU	BOBOX Calumenin	3	3
34	A5D7N2	HIST2H2BE	BOVIN Histone H2B	13	3
35	C1K3N7	TMSB4X	BOVIN Thymosin beta	3	3
36	D2U6Q4	MUC16	BOVIN Mucin-16 (Fragment)	8	3
37	F1MB60	RPS26	BOVIN 40S ribosomal protein S26	3	3
38	F1N1Q3	RFTN1	BOVIN Uncharacterized protein	3	3
39	F1N619	CDH1	BOVIN Cadherin-1	3	3
40	F6PZJ9	CD58	BOVIN CD58 molecule	3	3
41	Q2TBX5	SSR4	BOVIN Translocon-associated protein subunit delta	3	3
42	Q3MHY1	CSRP1	BOVIN Cysteine and glycine-rich protein 1	3	3
43	Q3SYR8	JCHAIN	BOVIN Immunoglobulin J chain	3	3
44	A0A3Q1LW10	PRDX4	BOVIN Peroxiredoxin-4	6	4
45	A0A3Q1MA06	NDRG1	BOVIN N-myc downstream-regulated gene 1 protein	4	4
46	A0A3Q1MJ97	SYPL1	BOVIN Synaptophysin like 1	4	4
47	A0A3Q1N2S6	PEF1	BOVIN Penta-EF-hand domain containing 1	4	4
48	A0A3Q1NL81	NUP93	BOVIN Nuclear pore complex protein Nup93	4	4
49	A0A4W2C8R9	CD9	BOBOX Tetraspanin	4	4
50	A0A4W2CPT5	SDC2	BOBOX Syndecan	4	4
51	A0A4W2D3U1	SLC12A2	BOBOX Uncharacterized protein	4	4
52	A0A4W2DBI2	HEBP1	BOBOX Heme binding protein 1	4	4
53	A0A4W2DMM5	NPTN	BOBOX Neuroplastin	4	4
54	A0A4W2DVR2	IGHM	BOBOX Immunoglobulin heavy constant mu	14	4
55	A0A4W2ECV0	AIDA	BOBOX Axin interactor, dorsalization associated	4	4
56	A0A4W2F4G0	EPHB2	BOBOX Receptor protein-tyrosine kinase	4	4
57	A0A4W2F9S8	SYNGR2	BOBOX Synaptogyrin	4	4
58	A0A4W2FUX7	PTPA	BOBOX Serine/threonine-protein phosphatase 2A activator	4	4
59	A0A4W2GZN4	LGALS1	BOBOX Galectin	4	4
60	A0A4W2HIZ5	FKBP9	BOBOX Peptidylprolyl isomerase	4	4
61	A0A4W2I3E7	LOC113895718	BOBOX Stefin-C	4	4
62	A0A4W2IAF9	SCARB2	BOBOX Nucleoporin 54	4	4
63	A0A4W2IIH6	STX4	BOBOX Syntaxin 4	4	4
64	P63097	GNAI1	BOVIN Guanine nucleotide-binding protein G(i) subunit alpha-1	10	4
65	Q28024	GNG12	BOVIN Guanine nucleotide-binding protein G(I)/G(S)/G(O) subunit gamma-12	4	4
66	Q2HJB8	TUBA8	BOVIN Tubulin alpha-8 chain	17	4
67	Q3SX33	THY1	BOVIN Thy-1 cell surface antigen	4	4
68	Q58D70	PPP2CA	BOVIN Serine/threonine-protein phosphatase	4	4
69	A0A3Q1LQU7	CCDC93	BOVIN Coiled-coil domain-containing protein 93	5	5
70	A0A3Q1LYI5	PSMB10	BOVIN Proteasome subunit beta	5	5
71	A0A4W2BY17	FBLN1	BOBOX Fibulin-1	8	5
72	A0A4W2CAZ6	ITFG1	BOBOX Uncharacterized protein	5	5
73	A0A4W2CD08		BOBOX 40S ribosomal protein S23	5	5
74	A0A4W2D4L6	AOC1	BOBOX Amine oxidase	5	5
75	A0A4W2DE88		BOBOX Uncharacterized protein	5	5
76	A0A4W2EB44	STX7	BOBOX Syntaxin 7	5	5
77	A0A4W2ECL9	RAB5C	BOBOX RAB5C, member RAS oncogene family	8	5
78	A0A4W2ENX3	KRT75	BOBOX Keratin 75	19	5
79	A0A4W2FD79	ZNF638	BOBOX Zinc finger protein 638	5	5
80	A0A4W2HGT2	RPS27	BOBOX 40S ribosomal protein S27	5	5
81	A0A4W2HL62	RAB5A	BOBOX RAB5A, member RAS oncogene family	8	5
82	A6QPY0	DDOST	BOVIN Dolichyl-diphosphooligosaccharide--protein glycosyltransferase 48 kDa subunit	5	5
83	E1BKZ9	SORT1	BOVIN Sortilin 1	5	5
84	F1MIW8	DSG1	BOVIN Desmoglein-1	5	5
85	F1MLW8	LOC100847119	BOVIN Uncharacterized protein	5	5
86	F1MSN2	TACSTD2	BOVIN Tumor associated calcium signal transducer 2	5	5
87	O97680	TXN	BOVIN Thioredoxin	5	5
88	Q0VCH9	GLIPR2	BOVIN GLI pathogenesis-related 2	5	5
89	Q3SYT9	PCBP2	BOVIN Poly(RC) binding protein 2	8	5
90	Q58DM9	RPL27A	BOVIN 60S ribosomal protein L27a	5	5
91	Q862H7	S100A11	BOVIN Protein S100 (Fragment)	5	5
92	Q862Q3		BOVIN Beta-2-microglobulin (Fragment)	5	5
93	A0A4W2CTP6	RAB1A	BOBOX RAB1A, member RAS oncogene family	12	6
94	A0A4W2E391	LIN7C	BOBOX Protein lin-7 homolog	6	6
95	A0A4W2EBU0	ARG1	BOBOX Arginase	6	6
96	A0A4W2EH88	CAMTA1	BOBOX Vesicle associated membrane protein 3	6	6
97	A0A4W2EJ90	ARF6	BOBOX ADP ribosylation factor 6	6	6
98	A0A4W2ES13	CLDN1	BOBOX Claudin	6	6
99	A0A4W2F392	RPL24	BOBOX Ribosomal protein L24	6	6
100	A0A4W2FD30	RPS15	BOBOX 40S ribosomal protein S15	6	6
101	A0A4W2FL73	VAMP8	BOBOX Vesicle associated membrane protein 8	6	6
102	A0A4W2FLL1	RHOA	BOBOX Ras homolog family member A	6	6
103	A0A4W2G0M5	GNA11	BOBOX G protein subunit alpha 11	13	6
104	A0A4W2GFB1	PTPRD	BOBOX Protein-tyrosine-phosphatase	6	6
105	A2VDN8	CORO1C	BOVIN Coronin	6	6
106	A2VE14	SAE1	BOVIN SUMO-activating enzyme subunit 1	6	6
107	G3MXB5		BOVIN Uncharacterized protein	6	6
108	P11456	M6PR	BOVIN Cation-dependent mannose-6-phosphate receptor	6	6
109	Q0P5B5	TOM1L1	BOVIN Target of myb1 (Chicken)-like 1	6	6
110	Q862L6		BOVIN 60S ribosomal protein L12 (Fragment)	6	6
111	A0A3Q1N8J3	CASK	BOVIN Calcium/calmodulin dependent serine protein kinase	7	7
112	A0A4W2BW23	IGHM	BOBOX Immunoglobulin heavy constant mu	9	7
113	A0A4W2DCB9	GYG1	BOBOX Uncharacterized protein	7	7
114	A0A4W2DQM6	ARF4	BOBOX ADP ribosylation factor 4	12	7
115	A0A4W2DTI5	COL1A2	BOBOX Collagen type I alpha 2 chain	7	7
116	A0A4W2DYY3	RAC1	BOBOX Rac family small GTPase 1	7	7
117	A0A4W2E6V7	ARPC3	BOBOX Actin-related protein 2/3 complex subunit 3	7	7
118	A0A4W2EYV4	RPS25	BOBOX 40S ribosomal protein S25	7	7
119	A0A4W2FAS7	SLC1A4	BOBOX Amino acid transporter	7	7
120	A0A4W2FZS3	PSMB9	BOBOX Proteasome subunit beta	7	7
121	A0A4W2I9R5	TUBB2A	BOBOX Tubulin beta chain	27	7
122	A0A4W2IKS1	RABGEF1	BOBOX RAB guanine nucleotide exchange factor 1	7	7
123	A0A4W2ISK3	S100A10	BOBOX Calpactin I light chain	7	7
124	A5D7E0	RAB35	BOVIN RAB35 protein	7	7
125	A5D7H3	SLC44A2	BOVIN Choline transporter-like protein 2	7	7
126	A7Z057	YWHAG	BOVIN 14-3-3 protein gamma	12	7
127	F1MUS0	RANBP9	BOVIN RAN binding protein 9	7	7
128	F1N4X7	ST14	BOVIN Suppressor of tumorigenicity 14 protein homolog	7	7
129	G3MXJ5	LAMP2	BOVIN Lysosomal associated membrane protein 2	7	7
130	P35466	S100A4	BOVIN Protein S100-A4	7	7
131	P62157	CALM	BOVIN Calmodulin	7	7
132	Q0VC36	SFN	BOVIN 14-3-3 protein sigma	9	7
133	Q1RMI2	RHOG	BOVIN Ras homolog family member G	7	7
134	Q3MHM5	TUBB4B	BOVIN Tubulin beta-4B chain	27	7
135	Q3MHN0	PSMB6	BOVIN Proteasome subunit beta type-6	7	7
136	A0A452DI79	TSN	BOVIN Component 3 of promoter of RISC	8	8
137	A0A452DJS8	TPPP3	BOVIN Tubulin polymerization-promoting protein family member 3	8	8
138	A0A4W2BWI2	SEC16A	BOBOX Protein transport protein sec16	8	8
139	A0A4W2CSQ2	NACA	BOBOX Nascent polypeptide associated complex subunit alpha	8	8
140	A0A4W2DI54	TMEFF2	BOBOX Uncharacterized protein	8	8
141	A0A4W2DVQ6	CAPZB	BOBOX F-actin-capping protein subunit beta	8	8
142	A0A4W2ERZ0	GNAI3	BOBOX G protein subunit alpha i3	13	8
143	A0A4W2GED1	PDGFRB	BOBOX Platelet-derived growth factor receptor beta	8	8
144	A0A4W2H672	MELTF	BOBOX Melanotransferrin	8	8
145	A0A4W2HYH2	PARK7	BOBOX Maillard deglycase	8	8
146	A0A4W2IFL0	RPS5	BOBOX Ribosomal protein S5	8	8
147	A5D7A5	GOLGA5	BOVIN Golgin subfamily A member 5	8	8
148	A5PK97	HAPLN3	BOVIN HAPLN3 protein	8	8
149	A6QNS7	PDE4DIP	BOVIN Cardiomyopathy-associated protein 2	8	8
150	F1MBI1	PSMB7	BOVIN Proteasome subunit beta	8	8
151	F1MEP6	EPCAM	BOVIN Epithelial cell adhesion molecule	8	8
152	G3N156	PKP1	BOVIN Plakophilin-1	8	8
153	G3N2D8	GGT1	BOVIN Glutathione hydrolase	8	8
154	Q148J6	ARPC4	BOVIN Actin-related protein 2/3 complex subunit 4	8	8
155	Q2HJ56	PWP1	BOVIN Periodic tryptophan protein 1 homolog	8	8
156	Q2TBH2	RRAS	BOVIN RAS related	8	8
157	A0A3Q1LJK4	FBLN2	BOVIN Fibulin 2	9	9
158	A0A4W2BW17	EMILIN2	BOBOX Elastin microfibril interfacer 2	9	9
159	A0A4W2C0H3	PSMB8	BOBOX Proteasome subunit beta	9	9
160	A0A4W2C2T9	ST13	BOBOX STI1 domain-containing protein	9	9
161	A0A4W2C549	LGALS3BP	BOBOX Galectin-3-binding protein	9	9
162	A0A4W2C8I6	PEBP1	BOBOX Phosphatidylethanolamine binding protein 1	9	9
163	A0A4W2CI58	COL1A1	BOBOX Uncharacterized protein	9	9
164	A0A4W2CKK1	PYCR3	BOBOX Pyrroline-5-carboxylate reductase	9	9
165	A0A4W2CWN6	PPIB	BOBOX Peptidyl-prolyl cis-trans isomerase	9	9
166	A0A4W2DP82	NRAS	BOBOX Uncharacterized protein	9	9
167	A0A4W2DRA8	GPX1	BOBOX Glutathione peroxidase	9	9
168	A0A4W2E220	FARSA	BOBOX Peroxiredoxin 2	9	9
169	A0A4W2E583	ITGB1	BOBOX Integrin beta	9	9
170	A0A4W2ER77	ALDH6A1	BOBOX Aldehyde dehydrogenase 6 family member A1	9	9
171	A0A4W2F4I2	RPL23	BOBOX 60S ribosomal protein L23	9	9
172	A0A4W2F5Z1	RPS24	BOBOX 40S ribosomal protein S24	9	9
173	A0A4W2FS86	PRDX5	BOBOX Peroxiredoxin-5	9	9
174	A0A4W2H6J4	ELOA	BOBOX 60S ribosomal protein L11	9	9
175	A0A4W2I728	NDRG2	BOBOX Protein NDRG2	9	9
176	A0A4W2IBK1	CTSD	BOBOX Cathepsin D	9	9
177	A0A4W2IJI4	TGM1	BOBOX Transglutaminase 1	9	9
178	A5D987	UBE2N	BOVIN Ubiquitin-conjugating enzyme E2N-like	9	9
179	B0JYL8	CFL1	BOVIN Cofilin, non-muscle isoform	9	9
180	B0JYM5	YWHAQ	BOVIN 14-3-3 protein theta	12	9
181	E1BIP2	SLC44A1	BOVIN Choline transporter-like protein	9	9
182	F1MNI4	RAB5B	BOVIN RAB5B, member RAS onco family	9	9
183	F1N301	RPL22	BOVIN Ribosomal protein L22	9	9
184	Q2TBV3	ETFB	BOVIN Electron transfer flavoprotein subunit beta	9	9
185	Q3SX44	DDAH2	BOVIN N(G),N(G)-dimethylarginine dimethylaminohydrolase 2	9	9
186	Q3T0E7	PPP1CA	BOVIN Serine/threonine-protein phosphatase PP1-alpha catalytic subunit	9	9
187	Q5E9A3	PCBP1	BOVIN Poly(rC)-binding protein 1	9	9
188	V6F7W7	UBE4A	BOVIN Ubiquitin conjugation factor E4 A	9	9
189	A0A4W2CF85	CAPNS1	BOBOX Calcium-activated neutral proteinase small subunit	10	10
190	A0A4W2CIF7	ILK	BOBOX 59 kDa serine/threonine-protein kinase	10	10
191	A0A4W2CZB0	RTN4	BOBOX Reticulon	10	10
192	A0A4W2D803	SRI	BOBOX Sorcin	10	10
193	A0A4W2DFR9		BOBOX Ferritin	10	10
194	A0A4W2E085	SRSF3	BOBOX Serine and arginine rich splicing factor 3	10	10
195	A0A4W2E9H1	TUBB6	BOBOX Tubulin beta chain	24	10
196	A0A4W2EA58	ABI1	BOBOX Abl interactor 1	10	10
197	A0A4W2EAU0	RPS27A	BOBOX Ubiquitin carboxyl extension protein 80	10	10
198	A0A4W2EHS7	ARHGDIA	BOBOX Rho GDP dissociation inhibitor alpha	10	10
199	A0A4W2FVJ4	LOC113889505	BOBOX Glutathione transferase	11	10
200	A0A4W2G2U8	RAP1A	BOBOX RAP1A, member of RAS oncogene family	10	10
201	A0A4W2G7H7	ABI3BP	BOBOX ABI family member 3 binding protein	10	10
202	A0A4W2GCK4	ADAM10	BOBOX Disintegrin and metalloproteinase domain-containing protein 10	10	10
203	A0A4W2H0C9	LANCL1	BOBOX LanC like 1	10	10
204	A0A4W2HQ64	PFKP	BOBOX ATP-dependent 6-phosphofructokinase	13	10
205	A0A4W2HRK8		BOBOX Uncharacterized protein	10	10
206	A0A4W2HRQ9	MYL6	BOBOX Myosin light chain 6	10	10
207	A0JN63	CSTF1	BOVIN Cleavage stimulation factor 50 kDa subunit	10	10
208	E1BIB4	HNRNPL	BOVIN Heteroous nuclear ribonucleoprotein L	10	10
209	G3MWR4	ATP1B1	BOVIN Sodium/potassium-transporting ATPase subunit beta	10	10
210	G8JKV5	RPL14	BOVIN 60S ribosomal protein L14	10	10
211	P62871	GNB1	BOVIN Guanine nucleotide-binding protein G(I)/G(S)/G(T) subunit beta-1	10	10
212	Q3SYR7	RPL9	BOVIN 60S ribosomal protein L9	10	10
213	Q3T085	OGN	BOVIN Mimecan	10	10
214	Q3YJG8	BoLA	BOVIN MHC class I antigen (Fragment)	16	10
215	Q861V5		BOVIN Peptidyl-prolyl cis-trans isomerase (Fragment)	10	10
216	A0A3Q1LWK1	EPB41L2	BOVIN Erythrocyte membrane protein band 4.1 like 2	13	11
217	A0A3Q1MJL6	GPRC5C	BOVIN G-protein-coupled receptor family C group 5 member C	11	11
218	A0A4W2CSD8	YWHAZ	BOBOX Tyrosine 3-monooxygenase/tryptophan 5-monooxygenase activation protein zeta	15	11
219	A0A4W2DCS3	SEPTIN11	BOBOX Septin	11	11
220	A0A4W2DU12	ENPP6	BOBOX Choline-specific glycerophosphodiester phosphodiesterase	11	11
221	A0A4W2F9N8	ITGA3	BOBOX Integrin subunit alpha 3	11	11
222	A0A4W2GAE4	CLASP2	BOBOX Cytoplasmic linker associated protein 2	11	11
223	A0A4W2GX17	TMED10	BOBOX Transmembrane p24 trafficking protein 10	11	11
224	A0A4W2H0D3	ALDH2	BOBOX Aldehyde dehydrogenase 2 family member	12	11
225	A0A4W2HFV6	LIMK2	BOBOX LIM domain kinase 2	11	11
226	A0A4W2HQ30	FLOT2	BOBOX Flotillin	11	11
227	A0A4W2I8N5	NAP1L4	BOBOX Nucleosome assembly protein 1 like 4	11	11
228	A4FV37	CAVIN3	BOVIN Caveolae-associated protein 3	11	11
229	E1B6Z6	LCN2	BOVIN Lipocalin 2	11	11
230	F1MZN7	SNX2	BOVIN Sorting nexin-2	11	11
231	F6QQ60	TPM4	BOVIN Tropomyosin 4	23	11
232	G3N3D4	KCTD12	BOVIN Potassium channel tetramerization domain containing 12	11	11
233	Q1LZ81	PDCD6	BOVIN PDCD6 protein	11	11
234	A0A3Q1LMM6	PARVA	BOVIN Parvin alpha	12	12
235	A0A3Q1LVU1	FTH1	BOVIN Ferritin	12	12
236	A0A3Q1LXR9	ACTR2	BOVIN Actin-related protein 2	12	12
237	A0A3Q1N8S4	ATP2A2	BOVIN Calcium-transporting ATPase	12	12
238	A0A4W2CAD9	MYL12B	BOBOX Myosin regulatory light chain 12B	12	12
239	A0A4W2CVW6	CPNE1	BOBOX Copine-1	13	12
240	A0A4W2CYR2	PDIA6	BOBOX Protein disulfide-isomerase A6	12	12
241	A0A4W2D2A7	PSME2	BOBOX Proteasome activator subunit 2	12	12
242	A0A4W2D816	SELENBP1	BOBOX Uncharacterized protein	12	12
243	A0A4W2DW35	CLIC1	BOBOX Chloride intracellular channel protein	12	12
244	A0A4W2E9N0	AOC3	BOBOX Amine oxidase	12	12
245	A0A4W2EAK8	CLTA	BOBOX Clathrin light chain	12	12
246	A0A4W2EM88	EIF5B	BOBOX Eukaryotic translation initiation factor 5B	12	12
247	A0A4W2EUS7	GPC1	BOBOX Glypican-1	12	12
248	A0A4W2FHC3	DCN	BOBOX Decorin	12	12
249	A0A4W2FHQ6	UPK3BL2	BOBOX Uroplakin 3B like 2	12	12
250	A0A4W2FNE6	RALB	BOBOX Small monomeric GTPase	12	12
251	A0A4W2HSI3	CAPZA1	BOBOX F-actin-capping protein subunit alpha	12	12
252	A0A4W2IKB8	SERPINH1	BOBOX Collagen-binding protein	12	12
253	A5D9B6	SDCBP	BOVIN Syntenin	12	12
254	A7MBH9	GNAI2	BOVIN G protein subunit alpha i2	14	12
255	B0JYN2	RAN	BOVIN GTP-binding nuclear protein Ran	12	12
256	E1B9L5	FXR2	BOVIN FMR1 autosomal homolog 2	12	12
257	F1MBF6	RAB6A	BOVIN RAB6A, member RAS onco family	12	12
258	F1ME65	CKAP4	BOVIN Cytoskeleton associated protein 4	12	12
259	P13753		BOVIN BOLA class I histocompatibility antigen, alpha chain BL3-7	17	12
260	Q5E956	TPI1	BOVIN Triosephosphate isomerase	12	12
261	A0A3Q1LMX0	CYB5R3	BOVIN NADH-cytochrome b5 reductase	13	13
262	A0A3Q1MNN2	AKR7A2	BOVIN Aldo-keto reductase family 7 member A2	13	13
263	A0A4W2C1X7	H1-0	BOBOX Histone H1.0	13	13
264	A0A4W2C3R2	H1-5	BOBOX H15 domain-containing protein	16	13
265	A0A4W2CDD8	RPL27	BOBOX 60S ribosomal protein L27	13	13
266	A0A4W2CM84	CTNND1	BOBOX Uncharacterized protein	13	13
267	A0A4W2CUI2	COPG2	BOBOX Coatomer subunit gamma	15	13
268	A0A4W2D9J3	PTX3	BOBOX Uncharacterized protein	13	13
269	A0A4W2DH74	COL6A1	BOBOX Collagen type VI alpha 1 chain	13	13
270	A0A4W2EFE8	RPL18	BOBOX Ribosomal protein L18	13	13
271	A0A4W2F700	BASP1	BOBOX Brain abundant membrane attached signal protein 1	13	13
272	A0A4W2H2D6	PSMB4	BOBOX Proteasome subunit beta	13	13
273	A0A4W2HL08	CAPS	BOBOX Calcyphosine	13	13
274	A0A4W2I9W7	RAB2A	BOBOX RAB2A, member RAS oncogene family	13	13
275	A6QR40	ELMO3	BOVIN Engulfment and cell motility protein 3	13	13
276	A7Z085	WDR82	BOVIN WD repeat domain 82	13	13
277	P23805	CGN1	BOVIN Conglutinin	13	13
278	Q1JPA2	EEF1G	BOVIN Elongation factor 1-gamma (Fragment)	13	13
279	Q2HJ38	CNN1	BOVIN Calponin-1	13	13
280	Q3ZC07	ACTC1	BOVIN Actin, alpha cardiac muscle 1	34	13
281	Q76I82	RPS15A	BOVIN 40S ribosomal protein S15a	13	13
282	A0A3Q1MXB7	ACTR3	BOVIN Actin-like protein 3	14	14
283	A0A4W2DF00	TAGLN2	BOBOX Transgelin	14	14
284	A0A4W2E5E8	RPL28	BOBOX 60S ribosomal protein L28	14	14
285	A0A4W2E7R0	RPS11	BOBOX 40S ribosomal protein S11	14	14
286	A0A4W2EQU6	PSMB5	BOBOX Proteasome subunit beta	14	14
287	A0A4W2EXD9	PRDX1	BOBOX Peroxiredoxin-1	14	14
288	A0A4W2EXX8	RPS8	BOBOX 40S ribosomal protein S8	14	14
289	A0A4W2FQT7	PSMA4	BOBOX Proteasome subunit alpha type	14	14
290	A0A4W2GGE1	PSMA2	BOBOX Proteasome subunit alpha type	14	14
291	A0A4W2HP47	PSMA5	BOBOX Proteasome subunit alpha type	14	14
292	A0A4W2I9D0	LOC113886404	BOBOX GST class-pi	14	14
293	A5D9H5	HNRNPD	BOVIN Heterogeneous nuclear ribonucleoprotein D	14	14
294	F1MJQ1	RAB7A	BOVIN Ras-related protein Rab-7a	14	14
295	F1MMU4	H1-10	BOVIN H1.10 linker histone	14	14
296	P55859	PNP	BOVIN Purine nucleoside phosphorylase	14	14
297	Q2KIV8	GSTM3	BOVIN Glutathione S-transferase	14	14
298	Q3MHZ0	FLOT1	BOVIN Flotillin (Fragment)	14	14
299	Q4ZJS0	BoLA-N	BOVIN MHC class I antigen (Fragment)	18	14
300	A0A3Q1LZ47	MACROH2A1	BOVIN Core histone macro-H2A	15	15
301	A0A452DIA7	RPS2	BOVIN 40S ribosomal protein S2	15	15
302	A0A4W2CE57	CPNE3	BOBOX Uncharacterized protein	15	15
303	A0A4W2D762	SEPTIN2	BOBOX Septin	15	15
304	A0A4W2EP25	RAB11B	BOBOX RAB11B, member RAS oncogene family	15	15
305	A0A4W2FND9	PSMB1	BOBOX Proteasome subunit beta	15	15
306	A0A4W2GDR3	ARF3	BOBOX Peptidylprolyl isomerase	15	15
307	A0A4W2HDP9	RPL8	BOBOX 60S ribosomal protein L8	15	15
308	A0A4W2HHA6		BOBOX Histone H2B	15	15
309	A6QLL8	ALDOA	BOVIN Fructose-bisphosphate aldolase	15	15
310	B0JYN8	PSMB3	BOVIN Proteasome subunit beta	15	15
311	E1BF20	HNRNPH1	BOVIN Heteroous nuclear ribonucleoprotein H1	15	15
312	E1BK63		BOVIN Ribosomal protein L15	15	15
313	G5E6P3	GNA13	BOVIN G protein subunit alpha 13	16	15
314	Q3ZBG1	RAB14	BOVIN Ras-related protein Rab-14	15	15
315	Q3ZBH5	PA2G4	BOVIN Proliferation-associated 2G4	15	15
316	Q58DU5	PSMA3	BOVIN Proteasome subunit alpha type-3	15	15
317	Q862J9		BOVIN 60S ribosomal protein L17 (Fragment)	15	15
318	V6F7T1	DLAT	BOVIN Acetyltransferase component of pyruvate dehydrogenase complex	15	15
319	A0A3Q1LPY0	MUC4	BOVIN Mucin 4, cell surface associated	16	16
320	A0A4W2BM95	CPD	BOBOX Carboxypeptidase D	16	16
321	A0A4W2DN05	CTNNB1	BOBOX Catenin beta 1	18	16
322	A0A4W2E0U9	RPL19	BOBOX Ribosomal protein L19	16	16
323	A0A4W2EM37	RPL10	BOBOX Ribosomal_L16 domain-containing protein	16	16
324	A0A4W2F1U3	PDXK	BOBOX Pyridoxal kinase	16	16
325	A0A4W2FZ41	AK1	BOBOX Adenylate kinase isoenzyme 1	16	16
326	A0A4W2HA65	IDH1	BOBOX Isocitrate dehydrogenase [NADP]	17	16
327	A0A4W2HK63	RPL10A	BOBOX Ribosomal protein	16	16
328	A7E3Q2	HSPA2	BOVIN Heat shock 70kDa protein 1A	27	16
329	E1BMW9	PURA	BOVIN Purine rich element binding protein A	20	16
330	F1N2F1	NIBAN1	BOVIN Niban apoptosis regulator 1	16	16
331	F5XVA9	VWF	BOVIN von Willebrand factor	16	16
332	G3X6K8	HP	BOVIN Haptoglobin	16	16
333	P20072	ANXA7	BOVIN Annexin A7	16	16
334	P53710	ITGA2	BOVIN Integrin alpha-2 (Fragment)	16	16
335	Q0V7N1	SUSD2	BOVIN Sushi domain containing 2 (Fragment)	16	16
336	Q861S4	RPL21	BOVIN 60S ribosomal protein L21 (Fragment)	16	16
337	A0A452DIF5	H1-2	BOVIN H1.2 linker histone, cluster member	17	17
338	A0A4W2BWD1	RAB1B	BOBOX RAB1B, member RAS oncogene family	17	17
339	A0A4W2CDR8	PSMA6	BOBOX Proteasome subunit alpha type	17	17
340	A0A4W2D8Y0	CANX	BOBOX Calnexin	17	17
341	A0A4W2E3F4	PTK7	BOBOX Uncharacterized protein	17	17
342	A0A4W2EAN6	CAB39	BOBOX Uncharacterized protein	17	17
343	A0A4W2EHN2	VPS35	BOBOX Vacuolar protein sorting-associated protein 35	17	17
344	A0A4W2H8Q8	RPS7	BOBOX 40S ribosomal protein S7	17	17
345	A0A4W2HGE7	RPL13	BOBOX 60S ribosomal protein L13	17	17
346	A0A4W2HS87	DDX39B	BOBOX RNA helicase	17	17
347	A0A4W2HV66	RPS16	BOBOX Ribosomal protein S16	17	17
348	F1MUP9	VAT1	BOVIN Vesicle amine transport 1	17	17
349	P04896	GNAS	BOVIN Guanine nucleotide-binding protein G(s) subunit alpha isoforms short	17	17
350	P62803		BOVIN Histone H4	17	17
351	Q2KJE7	PSME1	BOVIN Proteasome (Prosome, macropain) activator subunit 1 (PA28 alpha)	17	17
352	Q2KJH9	ALDH9A1	BOVIN 4-trimethylaminobutyraldehyde dehydrogenase	17	17
353	Q5E9K0	PSMB2	BOVIN Proteasome subunit beta type-2	17	17
354	A0A4W2CPZ8	YWHAB	BOBOX Tyrosine 3-monooxygenase/tryptophan 5-monooxygenase activation protein beta	20	18
355	A0A4W2GUV8	RPSA	BOBOX 40S ribosomal protein SA	18	18
356	A0A4W2IDJ3	ATP13A3	BOBOX ATPase 13A3	18	18
357	A1A4I8	XPO7	BOVIN Exportin 7	18	18
358	A8E4P3	STOM	BOVIN STOM protein	18	18
359	E1BNE7	CAVIN1	BOVIN Caveolae associated protein 1	18	18
360	P63243	RACK1	BOVIN Receptor of activated protein C kinase 1	18	18
361	Q1RMX7	NANS	BOVIN N-acetylneuraminate synthase	18	18
362	Q3MHL7	CCT6A	BOVIN T-complex protein 1 subunit zeta	18	18
363	Q3YJL7	BoLA	BOVIN MHC class I antigen (Fragment)	18	18
364	Q3ZCI4	PGD	BOVIN 6-phosphogluconate dehydrogenase, decarboxylating	18	18
365	A0A4W2BP94	HSPH1	BOBOX Heat shock 110 kDa protein	19	19
366	A0A4W2C416	TJP1	BOBOX Uncharacterized protein	19	19
367	A0A4W2E6R3	ATP2B4	BOBOX Calcium-transporting ATPase	27	19
368	A0A4W2FDX9	CCT7	BOBOX T-complex protein 1 subunit eta	19	19
369	A0A4W2FG68	MDH2	BOBOX Malate dehydrogenase	19	19
370	A0A4W2FKP9	GNAQ	BOBOX G protein subunit alpha q	19	19
371	A0A4W2FW26	PSMA1	BOBOX Proteasome subunit alpha type	19	19
372	A0A4W2GLD1	PSMA7	BOBOX Proteasome subunit alpha type	19	19
373	A0A4W2GW83	ALB	BOBOX Albumin	24	19
374	A0A4W2H475	RPLP0	BOBOX 60S acidic ribosomal protein P0	19	19
375	A0A4W2HBK9	CCT4	BOBOX T-complex protein 1 subunit delta	19	19
376	A0A4W2HZM5	ARHGAP1	BOBOX Rho GTPase activating protein 1	19	19
377	A0A4W2I4Z5	COPS4	BOBOX COP9 signalosome complex subunit 4	19	19
378	A0A4W2IE73	PGK1	BOBOX Phosphoglycerate kinase	19	19
379	A8E654	COL18A1	BOVIN COL18A1 protein	19	19
380	E1BEG2	HNRNPA3	BOVIN Heteroous nuclear ribonucleoprotein A3	19	19
381	E1BHH6	PODN	BOVIN Podocan	19	19
382	F1MC13	LAMA5	BOVIN Laminin subunit alpha 5	19	19
383	F1MIH2	SEPTIN7	BOVIN Septin	19	19
384	F1MLW0	CALD1	BOVIN Non-muscle caldesmon	19	19
385	F1MYX5	LCP1	BOVIN Lymphocyte cytosolic protein 1	19	19
386	F1MZU2	NSF	BOVIN Vesicle-fusing ATPase	19	19
387	F1MZY2	GFPT1	BOVIN Glutamine--fructose-6-phosphate transaminase (isomerizing)	19	19
388	F2Z4F0	ACTR1A	BOVIN Actin related protein 1A	19	19
389	Q1JP95	PSMC3	BOVIN Proteasome 26S ATPase subunit 3 (Fragment)	19	19
390	Q5EAD2	PHGDH	BOVIN D-3-phosphoglycerate dehydrogenase	19	19
391	A0A4W2CGL9	SMC3	BOBOX Chondroitin sulfate proteoglycan 6	20	20
392	A0A4W2CZ38	EHD4	BOBOX EH domain containing 4	25	20
393	A0A4W2D4U6	SEC23B	BOBOX Protein transport protein SEC23	20	20
394	A0A4W2E3Z5	GCC2	BOBOX GRIP domain-containing protein	20	20
395	A0A4W2EL77	ATP5F1B	BOBOX ATP synthase subunit beta	20	20
396	A0A4W2EMD8	RPS6	BOBOX 40S ribosomal protein S6	20	20
397	F1MY44	HNRNPM	BOVIN Heteroous nuclear ribonucleoprotein M	20	20
398	Q28824	MYLK	BOVIN Myosin light chain kinase, smooth muscle	20	20
399	Q3SYV4	CAP1	BOVIN Adenylyl cyclase-associated protein 1	20	20
400	A0A4W2C9V0	MFGE8	BOBOX Milk fat globule-EGF factor 8 protein	21	21
401	A0A4W2DDK7	CCT3	BOBOX T-complex protein 1 subunit gamma	21	21
402	A0A4W2DSN0	CNDP2	BOBOX Carnosine dipeptidase 2	21	21
403	A0A4W2EZ83	LDHB	BOBOX L-lactate dehydrogenase	24	21
404	A0A4W2F9C0	YBX1	BOBOX Y-box binding protein 1	21	21
405	A0A4W2III8	COL15A1	BOBOX Collagen type XV alpha 1 chain	21	21
406	G3MYE7	MECP2	BOVIN Methyl-CpG-binding protein 2	21	21
407	Q2TBQ5	RPL7A	BOVIN 60S ribosomal protein L7a	21	21
408	V6F957	TAGLN	BOVIN Transgelin	21	21
409	A0A3Q1M1M7	JUP	BOVIN Junction plakoglobin	22	22
410	A0A4W2BSQ7	PSMD11	BOBOX Proteasome 26S subunit, non-ATPase 11	22	22
411	A0A4W2C4Q9	CKB	BOBOX Creatine kinase	22	22
412	A0A4W2C8Y2	EIF4A1	BOBOX RNA helicase	27	22
413	A0A4W2CJ87	PRDX6	BOBOX Peroxiredoxin-6	22	22
414	A0A4W2CJG3	RPL13A	BOBOX 60S ribosomal protein L13a	22	22
415	A0A4W2CX08	PGM5	BOBOX Uncharacterized protein	22	22
416	A0A4W2EWF6	SSB	BOBOX Small RNA binding exonuclease protection factor La	22	22
417	A5D973	PPP2R1A	BOVIN Alpha isoform of regulatory subunit A, protein phosphatase 2	22	22
418	G5E531	TCP1	BOVIN CCT-alpha	22	22
419	I6X9I8		BOVIN Annexin	24	22
420	P50227	SULT1A1	BOVIN Sulfotransferase 1A1	22	22
421	Q861U5		BOVIN 40S ribosomal protein S18 (Fragment)	22	22
422	A0A4W2C499	SLC9A3R1	BOBOX Na(+)/H(+) exchange regulatory cofactor NHE-RF	23	23
423	A0A4W2CGY0	NT5E	BOBOX Ecto-5-nucleotidase	23	23
424	A0A4W2D7F7	DPYSL2	BOBOX Dihydropyrimidinase-related protein 2	26	23
425	A0A4W2ETJ7	HNRNPK	BOBOX Heterogeneous nuclear ribonucleoprotein K	23	23
426	A0A4W2G877	VARS1	BOBOX Valine--tRNA ligase	23	23
427	A0A4W2GLG6	CACNA2D1	BOBOX Calcium voltage-gated channel auxiliary subunit alpha2delta 1	23	23
428	A0A4W2GZL4	IL1RAP	BOBOX Interleukin 1 receptor accessory protein	23	23
429	A0A4W2HPP0		BOBOX Uncharacterized protein	23	23
430	A0A4W2IIA5	ELP3	BOBOX Elongator complex protein 3	23	23
431	E9RHW1	HSPB1	BOVIN Heat shock 27 kDa protein	23	23
432	F1MHC2	STXBP2	BOVIN Syntaxin binding protein 2	23	23
433	F1MXR0	BAIAP2L1	BOVIN BAR/IMD domain containing adaptor protein 2 like 1	23	23
434	P68103	EEF1A1	BOVIN Elongation factor 1-alpha 1	23	23
435	Q58DW5	RPL5	BOVIN 60S ribosomal protein L5	23	23
436	P09487	ALPL	BOVIN Alkaline phosphatase, tissue-nonspecific isozyme	24	24
437	A0A4W2CBV3	TP53BP1	BOBOX Tumor protein p53 binding protein 1	25	25
438	A0A4W2D2Y6	RPS9	BOBOX 40S ribosomal protein S9	25	25
439	A0A4W2DBT5	PGM2	BOBOX Phosphoglucomutase 2	25	25
440	A0A4W2F0F2	TMPRSS6	BOBOX Sulfurtransferase	25	25
441	A7MB21	FERMT2	BOVIN FERMT2 protein	25	25
442	E1BPI3	FRK	BOVIN Tyrosine-protein kinase	25	25
443	F1MUN7	BROX	BOVIN Annexin	25	25
444	F1MZ85	VCAN	BOVIN Versican core protein	25	25
445	P62261	YWHAE	BOVIN 14-3-3 protein epsilon	25	25
446	A0A4W2DY67	PLXNB2	BOBOX Sema domain-containing protein	26	26
447	A0A4W2HAX4	TTLL12	BOBOX Tubulin tyrosine ligase like 12	26	26
448	A0A4W2HV14	STXBP1	BOBOX Syntaxin binding protein 1	26	26
449	A0A4W2HYT7	NIBAN2	BOBOX Niban apoptosis regulator 2	26	26
450	A0A4W2CRW3		BOBOX Annexin	27	27
451	A0A4W2E7H4	RPL6	BOBOX 60S ribosomal protein L6	27	27
452	A0A4W2ET72	NCKAP1	BOBOX Uncharacterized protein	27	27
453	A0A4W2HF31	AP3B1	BOBOX AP-3 complex subunit beta	27	27
454	A5D7E8	PDIA3	BOVIN Protein disulfide-isomerase	27	27
455	A7E3D9	ACSL4	BOVIN ACSL4 protein (Fragment)	27	27
456	G3MWT9	AKAP12	BOVIN A-kinase anchoring protein 12	27	27
457	Q9XSJ4	ENO1	BOVIN Alpha-enolase	27	27
458	A0A3Q1LV18	CCT2	BOVIN CCT-beta	28	28
459	A0A3Q1M2V8	DOCK1	BOVIN Dedicator of cytokinesis 1	28	28
460	A0A452DI24	GDI2	BOVIN Rab GDP dissociation inhibitor	28	28
461	A0A4W2CVZ4	HNRNPU	BOBOX Heterogeneous nuclear ribonucleoprotein U	28	28
462	A0A4W2DVZ1	TUBB	BOBOX Tubulin beta chain	28	28
463	A0A4W2GAA4	RPL7	BOBOX Ribosomal protein L7	28	28
464	A0A4W2IDJ6	EHD2	BOBOX EH domain containing 2	29	28
465	A0A4W2IRD9	ENPP3	BOBOX Ectonucleotide pyrophosphatase/phosphodiesterase 3	28	28
466	A7MBI5	DPYSL3	BOVIN DPYSL3 protein	28	28
467	E1B8N6	LMNB1	BOVIN Lamin B1	29	28
468	E1BBY7	HSPA4	BOVIN Heat shock 70 kDa protein 4	28	28
469	P10096	GAPDH	BOVIN Glyceraldehyde-3-phosphate dehydrogenase	28	28
470	P10568	MYO1A	BOVIN Unconventional myosin-Ia	32	28
471	Q3T169	RPS3	BOVIN 40S ribosomal protein S3	28	28
472	A0A088Q0A9		9CETA 60 kDa chaperonin	29	29
473	A0A3Q1M124	CAPN1	BOVIN Calcium-activated neutral proteinase 1	29	29
474	A0A3Q1MHG7	ANXA4	BOVIN Annexin	29	29
475	A0A4W2DXW5	EIF4A3	BOBOX RNA helicase	29	29
476	A0A4W2EST1	WDR1	BOBOX WD repeat domain 1	29	29
477	A0A4W2H1W2	CCT8	BOBOX CCT-theta	29	29
478	F1MS40	CFDP2	BOVIN Craniofacial development protein 2	29	29
479	A0A4W2CHD9	CAPN5	BOBOX Calpain 5	30	30
480	A0A4W2CKM0	RRBP1	BOBOX Ribosome binding protein 1	30	30
481	A0A4W2CZY6	LOC113885433	BOBOX Annexin	30	30
482	A0A4W2ESD2	AP2M1	BOBOX AP-2 complex subunit mu	30	30
483	A0A4W2H2Y9	AHCY	BOBOX Adenosylhomocysteinase	30	30
484	A0A4W2H4J1	DDX17	BOBOX RNA helicase	30	30
485	A1A4J1	PFKL	BOVIN ATP-dependent 6-phosphofructokinase, liver type	30	30
486	A7E306	NID2	BOVIN NID2 protein	30	30
487	G3N262	RPS3A	BOVIN 40S ribosomal protein S3a	30	30
488	Q3ZCK1	EIF3L	BOVIN Eukaryotic translation initiation factor 3 subunit L	30	30
489	A0A3Q1LTY7	AGRN	BOVIN Agrin	31	31
490	A0A4W2C3S4	RPL3	BOBOX Uncharacterized protein	31	31
491	A0A4W2CP27	PABPC1	BOBOX Polyadenylate-binding protein	31	31
492	A0A4W2DW54	ALDH18A1	BOBOX Delta-1-pyrroline-5-carboxylate synthase	31	31
493	F1MGU7	FGG	BOVIN Fibrinogen gamma-B chain	31	31
494	J7K1V4		BOBOX Lactotransferrin	31	31
495	P79103	RPS4	BOVIN 40S ribosomal protein S4	31	31
496	A0A3Q1MM65	RPL4	BOVIN 60S ribosomal protein L4	32	32
497	A0A4W2EEZ6	PYGB	BOBOX Alpha-1,4 glucan phosphorylase	35	32
498	A0A4W2FU58	G6PD	BOBOX Glucose-6-phosphate 1-dehydrogenase	32	32
499	A0A4W2IE70	ATIC	BOBOX AICAR transformylase/inosine monophosphate cyclohydrolase	32	32
500	A0A4W2IJ03	RUVBL2	BOBOX RuvB-like helicase	32	32
501	E9LZ03		BOVIN Prominin-1	32	32
502	P08728	KRT19	BOVIN Keratin, type I cytoskeletal 19	42	32
503	A0A452DJ66	TUBA1D	BOVIN Tubulin alpha chain	33	33
504	A0A4W2BV02	QARS1	BOBOX Glutaminyl-tRNA synthetase	33	33
505	A0A4W2C7K7	AP2B1	BOBOX AP complex subunit beta	33	33
506	A0A4W2ECC5	ALDH1A1	BOBOX Aldehyde dehydrogenase 1 family member A1	33	33
507	A0A4W2HMP5	CYFIP1	BOBOX Cytoplasmic FMR1-interacting protein	33	33
508	A0A4W2I521	EPHX2	BOBOX Epoxide hydrolase 2	33	33
509	A0A4W2IRI4	ANXA5	BOBOX Annexin	33	33
510	E1BFV0	KPNB1	BOVIN Karyopherin subunit beta 1	33	33
511	F1MNS5	ENPP1	BOVIN Ectonucleotide pyrophosphatase/phosphodiesterase 1	33	33
512	F1MQJ0	ACE	BOVIN Angiotensin-converting enzyme	34	34
513	A0A4W2DYQ2	ACTB	BOBOX Actin beta	35	35
514	A0A4W2FSW2	COPB1	BOBOX Coatomer subunit beta	35	35
515	A0A4W2HNU0	MYO1C	BOBOX Myosin IC	35	35
516	A0A5A4UBP5	hsp70	BOVIN Heat shock protein 70	38	35
517	G3X6I0	FCGBP	BOVIN Uncharacterized protein	35	35
518	A0A3Q1LMV9	EPPK1	BOVIN Epiplakin 1	43	36
519	A0A3Q1MQZ2	ACLY	BOVIN ATP-citrate synthase	36	36
520	A0A4W2D7L8	PKM	BOBOX Pyruvate kinase	36	36
521	A0A4W2H200	COL14A1	BOBOX Collagen type XIV alpha 1 chain	36	36
522	A0A4W2D514	PTGFRN	BOBOX Uncharacterized protein	37	37
523	E1BP91	NPEPPS	BOVIN Aminopeptidase	37	37
524	Q2HJ49	MSN	BOVIN Moesin	48	37
525	A0A4W2BVA2	LAMB2	BOBOX Uncharacterized protein	38	38
526	A0A4W2E7Q1	FN1	BOBOX Fibronectin	38	38
527	A0A4W2E9H5	ATP2B2	BOBOX Calcium-transporting ATPase	38	38
528	A0A4W2FQZ6	TOP1	BOBOX DNA topoisomerase I	38	38
529	A0A4W2GJT0	TPM1	BOBOX Tropomyosin 1	38	38
530	F1N6D5	EFTUD2	BOVIN 116 kDa U5 small nuclear ribonucleoprotein component	39	38
531	F1MM34	CTNNA1	BOVIN Catenin alpha-1	39	39
532	F1MMQ6	MYO5B	BOVIN Myosin VB	39	39
533	F2FB38	MUC16	BOVIN Mucin-16	39	39
534	A0A4W2DR39	SEC31A	BOBOX Uncharacterized protein	40	40
535	A0A4W2FA33	MTHFD1	BOBOX C-1-tetrahydrofolate synthase, cytoplasmic	40	40
536	Q5E9R3	EHD1	BOVIN EH domain-containing protein 1	40	40
537	A0A3Q1LUJ8	ATP1A1	BOVIN Sodium/potassium-transporting ATPase subunit alpha	41	41
538	A0A3Q1M037	GCN1	BOVIN GCN1 activator of EIF2AK4	41	41
539	A0A4W2GN98	NID1	BOBOX Nidogen 1	41	41
540	A3KMV5	UBA1	BOVIN Ubiquitin-like modifier-activating enzyme 1	41	41
541	Q0VCX2	HSPA5	BOVIN Endoplasmic reticulum chaperone BiP	42	41
542	E1BB91	COL6A3	BOVIN Collagen type VI alpha 3 chain	42	42
543	F1N6C4	EPS8	BOVIN Epidermal growth factor receptor pathway substrate 8	42	42
544	A0A3Q1MFR4	APOB	BOVIN Apolipoprotein B	43	43
545	A0A4W2CVQ1	ANXA2	BOBOX Annexin	43	43
546	A0A4W2H5S9	HYOU1	BOBOX Hypoxia up-regulated 1	43	43
547	A0A4W2D5W8	EEF2	BOBOX Death associated protein kinase 3	44	44
548	A0A4W2IET3	PYGL	BOBOX Alpha-1,4 glucan phosphorylase	44	44
549	F6S1Q0	KRT18	BOVIN Keratin 18	44	44
550	Q28042	OVGP1	BOVIN Oviduct-specific glycoprotein (Fragment)	44	44
551	Q76LV1	HSP90AB1	BOVIN Heat shock protein HSP 90-beta	68	44
552	G8JKX8	COPB2	BOVIN Coatomer subunit beta	45	45
553	A0A4W2CHU4	LAMA2	BOBOX Uncharacterized protein	48	48
554	A0A4W2CN44	DES	BOBOX Desmin	54	48
555	F1MU12	KRT8	BOVIN Keratin, type II cytoskeletal 8	56	48
556	A0A4W2D8A9	MOV10	BOBOX RNA helicase	49	49
557	A0A4W2FJT1	HSPA8	BOBOX Heat shock protein family A (Hsp70) member 8	49	49
558	E1BKM4	PDCD6IP	BOVIN Programmed cell death 6 interacting protein	49	49
559	A7MBJ5	CAND1	BOVIN Cullin-associated NEDD8-dissociated protein 1	50	50
560	F1N0J2	MAP4	BOVIN Microtubule-associated protein	50	50
561	A5D7D1	ACTN4	BOVIN Alpha-actinin-4	69	51
562	A0A3Q1MGD3	LRBA	BOVIN LPS responsive beige-like anchor protein	52	52
563	A0A4W2G0F1	GOLGA3	BOBOX Golgin A3	52	52
564	F1MTR1	IQGAP2	BOVIN IQ motif containing GTPase activating protein 2	54	52
565	F1MYG5	LMNA	BOVIN Lamin A/C	52	52
566	Q95M18	HSP90B1	BOVIN Endoplasmin	54	52
567	A0A4W2GIZ9	ANXA6	BOBOX Annexin	53	53
568	A0A4W2HQR5	HUWE1	BOBOX HECT-type E3 ubiquitin transferase	53	53
569	A0A4W2HYA4	EZR	BOBOX Ezrin	54	54
570	F1MD77	LAMC1	BOVIN Laminin subunit gamma 1	54	54
571	O18977	TN-X	BOVIN Tenascin-X	55	55
572	A0A4W2H221	FGA	BOBOX Fibrinogen alpha chain	56	56
573	A0A4W2FWY4	COL12A1	BOBOX Collagen type XII alpha 1 chain	57	57
574	A0A4W2GH10	ANPEP	BOBOX Aminopeptidase	57	57
575	A0A4W2D453	TNC	BOBOX Uncharacterized protein	58	58
576	A0A4W2E8T3	CD109	BOBOX CD109 molecule	58	58
577	A0A4W2CRS0	FASN	BOBOX Fatty acid synthase	59	59
578	A0A4W2HM59	CSPG4	BOBOX Chondroitin sulfate proteoglycan 4	59	59
579	F1MNT4	LAMB1	BOVIN Laminin subunit beta 1	60	60
580	A0A4W2DST4	AKAP9	BOBOX Uncharacterized protein	61	61
581	A0A4W2EG96	VCP	BOBOX 15S Mg(2+)-ATPase p97 subunit	64	64
582	A0A4W2BY01	VCL	BOBOX Metavinculin	65	65
583	A0A4W2DQS5	MYH11	BOBOX Uncharacterized protein	85	69
584	A0A4W2CIB6	VIM	BOBOX Vimentin	71	71
585	A0A3Q1MPS4	ACTN1	BOVIN Alpha-actinin-1	72	72
586	A0A3Q1LWU2	SPTBN2	BOVIN Spectrin beta chain	89	73
587	A0A3Q1MGJ7	PKHD1L1	BOVIN PKHD1 like 1	73	73
588	A0A4W2F0I3	COPA	BOBOX Coatomer subunit alpha	73	73
589	E1BGJ0	LRP1	BOVIN LDL receptor related protein 1	74	74
590	A0A452DIZ9	MYH10	BOVIN Myosin-10	97	76
591	F1MDH3	TLN1	BOVIN Talin 1	76	76
592	A0A4W2H231	DSP	BOBOX Desmoplakin	78	78
593	F1MNN6	MVP	BOVIN Major vault protein	79	79
594	Q76LV2	HSP90AA1	BOVIN Heat shock protein HSP 90-alpha	79	79
595	A0A3Q1LGL7	LAMA4	BOVIN Laminin subunit alpha 4	85	85
596	F1N6H1	LRP2	BOVIN LDL receptor related protein 2	85	85
597	A0A4W2GQ59	FLNC	BOBOX Filamin C	97	86
598	A0A4W2DA54	HSPG2	BOBOX Uncharacterized protein	88	88
599	A0A4W2E6H3	IQGAP1	BOBOX IQ motif containing GTPase activating protein 1	94	94
600	A0A4W2EH52	TPR	BOBOX Nucleoprotein TPR	94	94
601	A0A4W2GV41	CLTC	BOBOX Clathrin heavy chain	97	97
602	A0A3Q1ML65	EEA1	BOVIN Early endosome antigen 1	99	99
603	A0A3Q1MQ34	FLNB	BOVIN Filamin B	125	116
604	A0A4W2EE48	MYH14	BOBOX Myosin heavy chain 14	147	141
605	A0A4W2HN26	FLNA	BOBOX Filamin A	144	144
606	A0A4W2DDF9	MACF1	BOBOX Uncharacterized protein	148	148
607	A0A4W2CJT3	NUMA1	BOBOX Uncharacterized protein	161	161
608	A0A4W2BU36	AHNAK	BOBOX PDZ domain-containing protein	189	189
609	F1MQ37	MYH9	BOVIN Myosin heavy chain 9	193	193
610	F1MYC9	SPTBN1	BOVIN Spectrin beta chain	199	199
611	A0A4W2HR21	SPTAN1	BOBOX Spectrin alpha, non-erythrocytic 1	228	228
612	A0A3Q1LXK9	PLEC	BOVIN Plectin	243	243
613	E1BDX8	DYNC1H1	BOVIN Dynein cytoplasmic 1 heavy chain 1	286	286

## Sheet: (C) Emb
	Supplementary file 3C. All 111 proteins present in the extracellular vesicles of conditioned medium from embryos cultured alone.
	Accession	Symbol	Description	Peptides	Razor + unique peptides
1	A0A3Q1M4X6	SMUG1	BOVIN Single-strand selective monofunctional uracil DNA glycosylase	2	2
2	A0A3Q1MBQ7	DNAH5	BOVIN Dynein axonemal heavy chain 5	50	2
3	A0A4W2BM61	PBRM1	BOBOX Polybromo 1	2	2
4	A0A4W2G1A4	KRT76	BOBOX Keratin, type II cytoskeletal 2 oral-like	9	2
5	A0A4W2HA98	CEP135	BOBOX Centrosomal protein 135	2	2
6	A0A4W2IR82	KRT20	BOBOX Keratin 20	4	2
7	E1BAU6	INPP5E	BOVIN Inositol polyphosphate-5-phosphatase E	2	2
8	E1BIP8	SERPINB13	BOVIN Serpin family B member 13	2	2
9	E1BIS6	SYNM	BOVIN Synemin	2	2
10	F1MWJ0	CDSN	BOVIN Corneodesmosin	2	2
11	Q0MRP5	LZ	BOBOX Lysozyme	2	2
12	A0A3Q1MDT7		BOVIN Histone H4	14	3
13	A0A4W2D0K5	TTC26	BOBOX Intraflagellar transport protein 56	3	3
14	A0A4W2D966	VPS13D	BOBOX Vacuolar protein sorting 13 homolog D	3	3
15	A0A4W2ECV0	AIDA	BOBOX Axin interactor, dorsalization associated	4	4
16	A0A4W2IP44	DNAI2	BOBOX Dynein axonemal intermediate chain 2	4	4
17	A5D9E1	TPD52	BOVIN Tumor protein D52	4	4
18	A0A4W2ENX3	KRT75	BOBOX Keratin 75	19	5
19	A0A4W2FD79	ZNF638	BOBOX Zinc finger protein 638	5	5
20	F1MIW8	DSG1	BOVIN Desmoglein-1	5	5
21	A0A4W2EBU0	ARG1	BOBOX Arginase	6	6
22	A0A3Q1M7Y8	PLOD1	BOVIN Procollagen-lysine 5-dioxygenase	7	7
23	A0A4W2IQQ6	COG5	BOBOX Conserved oligomeric Golgi complex subunit 5	7	7
24	A0A452DI79	TSN	BOVIN Component 3 of promoter of RISC	8	8
25	A0A4W2D0E5	RPL36	BOBOX 60S ribosomal protein L36	8	8
26	A0A4W2H672	MELTF	BOBOX Melanotransferrin	8	8
27	G3N156	PKP1	BOVIN Plakophilin-1	8	8
28	A0A3Q1ML29	RANGAP1	BOVIN Ran GTPase activating protein 1	9	9
29	A0A4W2BW17	EMILIN2	BOBOX Elastin microfibril interfacer 2	9	9
30	A0A4W2E220	FARSA	BOBOX Peroxiredoxin 2	9	9
31	V6F7W7	UBE4A	BOVIN Ubiquitin conjugation factor E4 A	9	9
32	A0A4W2E085	SRSF3	BOBOX Serine and arginine rich splicing factor 3	10	10
33	A0A4W2E1C8	PPP2R5D	BOBOX Serine/threonine-protein phosphatase 2A 56 kDa regulatory subunit	10	10
34	A0A4W2EAU0	RPS27A	BOBOX Ubiquitin carboxyl extension protein 80	10	10
35	A0A4W2FLQ1	PMM2	BOBOX Phosphomannomutase	10	10
36	A0A4W2GAE4	CLASP2	BOBOX Cytoplasmic linker associated protein 2	11	11
37	A0A4W2H0D3	ALDH2	BOBOX Aldehyde dehydrogenase 2 family member	12	11
38	A0A3Q1LVU1	FTH1	BOVIN Ferritin	12	12
39	A5D9B6	SDCBP	BOVIN Syntenin	12	12
40	G3MXV0	FKBP5	BOVIN Peptidylprolyl isomerase	13	13
41	Q3ZC07	ACTC1	BOVIN Actin, alpha cardiac muscle 1	34	13
42	G3MWJ8	DDX3X	BOVIN RNA helicase	15	14
43	A0A4W2E1E2	CLIP1	BOBOX Uncharacterized protein	15	15
44	A0A4W2HHA6		BOBOX Histone H2B	15	15
45	A0A4W2CDR8	PSMA6	BOBOX Proteasome subunit alpha type	17	17
46	A0A4W2HV66	RPS16	BOBOX Ribosomal protein S16	17	17
47	P62803		BOVIN Histone H4	17	17
48	A0A4W2FKP9	GNAQ	BOBOX G protein subunit alpha q	19	19
49	A0A4W2GW83	ALB	BOBOX Albumin	24	19
50	A8E654	COL18A1	BOVIN COL18A1 protein	19	19
51	A0A3Q1MCC2	AP3D1	BOVIN AP-3 complex subunit delta	20	20
52	A0A4W2CGL9	SMC3	BOBOX Chondroitin sulfate proteoglycan 6	20	20
53	A0A4W2HG87	DDX31	BOBOX DEAD-box helicase 31	21	21
54	A0A3Q1M1M7	JUP	BOVIN Junction plakoglobin	22	22
55	A0A4W2BZQ6	XRCC6	BOBOX ATP-dependent DNA helicase 2 subunit 1	22	22
56	A0A4W2GLG6	CACNA2D1	BOBOX Calcium voltage-gated channel auxiliary subunit alpha2delta 1	23	23
57	A0A4W2GZL4	IL1RAP	BOBOX Interleukin 1 receptor accessory protein	23	23
58	A0A4W2HPP0		BOBOX Uncharacterized protein	23	23
59	F1MXR0	BAIAP2L1	BOVIN BAR/IMD domain containing adaptor protein 2 like 1	23	23
60	A0A4W2GAK0	SYNE1	BOBOX Spectrin repeat containing nuclear envelope protein 1	24	24
61	F1MWD3	CCT5	BOVIN CCT-epsilon	24	24
62	E1BPI3	FRK	BOVIN Tyrosine-protein kinase	25	25
63	F1MUN7	BROX	BOVIN Annexin	25	25
64	A0A4W2HAX4	TTLL12	BOBOX Tubulin tyrosine ligase like 12	26	26
65	A0A3Q1M2V8	DOCK1	BOVIN Dedicator of cytokinesis 1	28	28
66	A0A4W2HEC9	RASA4B	BOBOX RAS p21 protein activator 4B	28	28
67	E1B8N6	LMNB1	BOVIN Lamin B1	29	28
68	P10096	GAPDH	BOVIN Glyceraldehyde-3-phosphate dehydrogenase	28	28
69	A0A088Q0A9		9CETA 60 kDa chaperonin	29	29
70	A0A3Q1MHG7	ANXA4	BOVIN Annexin	29	29
71	G3N262	RPS3A	BOVIN 40S ribosomal protein S3a	30	30
72	A0A4W2C3S4	RPL3	BOBOX Uncharacterized protein	31	31
73	A0A4W2IHM5	PARP1	BOBOX Poly [ADP-ribose] polymerase	32	32
74	P08728	KRT19	BOVIN Keratin, type I cytoskeletal 19	42	32
75	A0A4W2DYQ2	ACTB	BOBOX Actin beta	35	35
76	A0A4W2HNU0	MYO1C	BOBOX Myosin IC	35	35
77	G3X6I0	FCGBP	BOVIN Uncharacterized protein	35	35
78	A0A4W2BVA2	LAMB2	BOBOX Uncharacterized protein	38	38
79	A0A4W2GJT0	TPM1	BOBOX Tropomyosin 1	38	38
80	E1B864	ITGB4	BOVIN Integrin beta	38	38
81	F2FB38	MUC16	BOVIN Mucin-16	39	39
82	Q0VCU1	ACO1	BOVIN Cytoplasmic aconitate hydratase	40	40
83	A3KMV5	UBA1	BOVIN Ubiquitin-like modifier-activating enzyme 1	41	41
84	Q0VCX2	HSPA5	BOVIN Endoplasmic reticulum chaperone BiP	42	41
85	G5E630	USP9X	BOVIN Ubiquitinyl hydrolase 1	42	42
86	A0A4W2CVQ1	ANXA2	BOBOX Annexin	43	43
87	F6S1Q0	KRT18	BOVIN Keratin 18	44	44
88	F1MU12	KRT8	BOVIN Keratin, type II cytoskeletal 8	56	48
89	A7MBJ5	CAND1	BOVIN Cullin-associated NEDD8-dissociated protein 1	50	50
90	F1MYG5	LMNA	BOVIN Lamin A/C	52	52
91	A0A4W2GIZ9	ANXA6	BOBOX Annexin	53	53
92	A0A4W2HQR5	HUWE1	BOBOX HECT-type E3 ubiquitin transferase	53	53
93	A0A4W2HM59	CSPG4	BOBOX Chondroitin sulfate proteoglycan 4	59	59
94	F1MNT4	LAMB1	BOVIN Laminin subunit beta 1	60	60
95	A0A4W2BY01	VCL	BOBOX Metavinculin	65	65
96	A0A4W2DQS5	MYH11	BOBOX Uncharacterized protein	85	69
97	A0A4W2CIB6	VIM	BOBOX Vimentin	71	71
98	A0A4W2F0I3	COPA	BOBOX Coatomer subunit alpha	73	73
99	F1MF78	SYNE2	BOVIN Spectrin repeat containing nuclear envelope protein 2	73	73
100	A0A452DIZ9	MYH10	BOVIN Myosin-10	97	76
101	A0A4W2H231	DSP	BOBOX Desmoplakin	78	78
102	A0A4W2DA54	HSPG2	BOBOX Uncharacterized protein	88	88
103	A0A3Q1ML65	EEA1	BOVIN Early endosome antigen 1	99	99
104	A0A3Q1MQ34	FLNB	BOVIN Filamin B	125	116
105	A0A4W2CJT3	NUMA1	BOBOX Uncharacterized protein	161	161
106	A0A4W2BU36	AHNAK	BOBOX PDZ domain-containing protein	189	189
107	F1MQ37	MYH9	BOVIN Myosin heavy chain 9	193	193
108	F1MYC9	SPTBN1	BOVIN Spectrin beta chain	199	199
109	A0A4W2HR21	SPTAN1	BOBOX Spectrin alpha, non-erythrocytic 1	228	228
110	A0A3Q1LXK9	PLEC	BOVIN Plectin	243	243
111	E1BDX8	DYNC1H1	BOVIN Dynein cytoplasmic 1 heavy chain 1	286	286
