# Supplementary material for: Embryo-Induced Changes in the Protein Profile of Bovine Oviductal Extracellular Vesicles
Source: Mol Cell Proteomics. 2025 Feb 28;24(4):100935. doi: 10.1016/j.mcpro.2025.100935 (PMC11994978; doi:10.1016/j.mcpro.2025.100935)
Supplement: Supplementary file 4 [file mmc5.xlsx]

## Sheet: (A) Exp vs. Emb
Supplementary file 4A. Differentially abundant proteins in conditioned medium extracellular vesicles from explants cultured alone (Exp) compared to embryos cultured alone (Emb).
Accession	Symbol	Description	Peptides	Razor + unique peptides	P-value	Fold change (Exp/Emb)
A0A4W2CDR8	PSMA6	BOBOX Proteasome subunit alpha type	17	17	0.000643759	163.211
A0A3Q1MDT7	─	BOVIN Histone H4	14	3	0.00735575	217.123
A0A4W2E220	FARSA	BOBOX Peroxiredoxin 2	9	9	0.00897908	4.03313
A0A4W2HPP0	─	BOBOX Uncharacterized protein	23	23	0.00940042	104.86
A0A4W2HHA6	─	BOBOX Histone H2B	15	15	0.00973442	445.334
A5D9B6	SDCBP	BOVIN Syntenin	12	12	0.0103796	16.7332
P62803	─	BOVIN Histone H4	17	17	0.0135469	161.608
A0A4W2CVQ1	ANXA2	BOBOX Annexin	43	43	0.014669	81.9228
A0A4W2GIZ9	ANXA6	BOBOX Annexin	53	53	0.0175646	100.679
A0A4W2EAU0	RPS27A	BOBOX Ubiquitin carboxyl extension protein 80	10	10	0.0177211	17.2913
A0A4W2GZL4	IL1RAP	BOBOX Interleukin 1 receptor accessory protein	23	23	0.0181099	19.3283
A0A3Q1MHG7	ANXA4	BOVIN Annexin	29	29	0.0202536	77.5892
F1MUN7	ANXA11	BOVIN Annexin	25	25	0.0285564	23.5177
A0A4W2FD79	ZNF638	BOBOX Zinc finger protein 638	5	5	0.0295204	3.85482
A0A4W2FKP9	GNAQ	BOBOX G protein subunit alpha q	19	19	0.0331404	45.5152
A0A4W2BU36	AHNAK	BOBOX PDZ domain-containing protein	189	189	0.0348068	64.6795
A0A4W2DYQ2	ACTB	BOBOX Actin beta	35	35	0.034865	54.2847
A0A3Q1M1M7	JUP	BOVIN Junction plakoglobin	22	22	0.0447119	2.80949
A8E654	COL18A1	BOVIN COL18A1 protein	19	19	0.0466232	124.538
A0A4W2IQQ6	COG5	BOBOX Conserved oligomeric Golgi complex subunit 5	7	7	0.048711	2.47369
P10096	GAPDH	BOVIN Glyceraldehyde-3-phosphate dehydrogenase	28	28	0.0495853	32.5733
F1MQJ0	ACE	F1MQJ0_BOVIN Angiotensin-converting enzyme			0.050092
A0A4W2CMC4	SNRPD3	A0A4W2CMC4_BOBOX Small nuclear ribonucleoprotein Sm D3			0.0502334
A0A4W2D0K5	TTC26	A0A4W2D0K5_BOBOX Intraflagellar transport protein 56			0.0503819
A0A4W2FRH8	ASPG	A0A4W2FRH8_BOBOX Asparaginase			0.0504
F1MFI5	SDK1	F1MFI5_BOVIN Sidekick cell adhesion molecule 1			0.0504542
P09487	ALPL	PPBT_BOVIN Alkaline phosphatase, tissue-nonspecific isozyme			0.0507078
A0A4W2D803	SRI	A0A4W2D803_BOBOX Sorcin			0.0507863
A0A4W2IQ28	CAST	A0A4W2IQ28_BOBOX Calpain inhibitor			0.0509498
A0A4W2FG36	CAV1	A0A4W2FG36_BOBOX Caveolin			0.0510169
P55859	PNP	PNPH_BOVIN Purine nucleoside phosphorylase			0.0513677
A0A4W2DW35	CLIC1	A0A4W2DW35_BOBOX Chloride intracellular channel protein			0.0514394
A0A4W2GS05	SDCBP2	A0A4W2GS05_BOBOX Syndecan binding protein 2			0.0515198
A0A4W2F085	MAGOH	A0A4W2F085_BOBOX Mago homolog, exon junction complex subunit			0.0515891
G3N3D4	KCTD12	G3N3D4_BOVIN Potassium channel tetramerization domain containing 12			0.0523449
A7Z024	RP2	A7Z024_BOVIN Protein XRP2			0.0529881
F6QJE8	PAFAH1B1	F6QJE8_BOVIN Platelet-activating factor acetylhydrolase IB subunit alpha			0.0529982
A0A4W2G8M4	TFG	A0A4W2G8M4_BOBOX Trafficking from ER to golgi regulator			0.0532102
A0A4W2E6V7	ARPC3	A0A4W2E6V7_BOBOX Actin-related protein 2/3 complex subunit 3			0.0535694
A0A4W2DTI5	COL1A2	A0A4W2DTI5_BOBOX Collagen type I alpha 2 chain			0.053591
A0A4W2D453	TNC	A0A4W2D453_BOBOX Uncharacterized protein			0.0536057
Q0VCK1	MYADM	Q0VCK1_BOVIN Myeloid-associated differentiation marker			0.0539113
Q58DM9	RPL27A	Q58DM9_BOVIN 60S ribosomal protein L27a			0.0540912
Q0VCX2	HSPA5	BIP_BOVIN Endoplasmic reticulum chaperone BiP			0.0541979
A4IFE6	ABCE1	A4IFE6_BOVIN ABCE1 protein			0.0542972
A0A4W2IE73	PGK1	A0A4W2IE73_BOBOX Phosphoglycerate kinase			0.0545473
A0A4W2CKK1	PYCR3	A0A4W2CKK1_BOBOX Pyrroline-5-carboxylate reductase			0.0547771
A0A4W2GUI3	ATP6V1E1	A0A4W2GUI3_BOBOX ATPase H+ transporting V1 subunit E1			0.0548795
F1MC13	LAMA5	F1MC13_BOVIN Laminin subunit alpha 5			0.0549476
A7Z014	TKT	A7Z014_BOVIN TKT protein			0.0549924
A0A3Q1MQB1	LOC782688	A0A3Q1MQB1_BOVIN Uncharacterized protein			0.0551329
A0A4W2CVW6	CPNE1	A0A4W2CVW6_BOBOX Copine-1			0.0555151
A0A4W2IQT0	RHPN2	A0A4W2IQT0_BOBOX Rhophilin Rho GTPase binding protein 2			0.0556097
E9RHW1	HSPB1	E9RHW1_BOVIN Heat shock 27 kDa protein			0.055679
F1ME65	CKAP4	F1ME65_BOVIN Cytoskeleton associated protein 4			0.0558345
A5D7D1	ACTN4	ACTN4_BOVIN Alpha-actinin-4			0.0559431
A0A7S6NJ46		A0A7S6NJ46_BOVIN MHC class I antigen (Fragment)			0.056384
A0A4W2F6D6	PPP1CB	A0A4W2F6D6_BOBOX Serine/threonine-protein phosphatase			0.056574
A0A4W2EKE8	NAPA	A0A4W2EKE8_BOBOX NSF attachment protein alpha			0.0566618
A0A3Q1MYB4	DNM2	A0A3Q1MYB4_BOVIN Dynamin GTPase			0.0568588
F1MZN7	SNX2	F1MZN7_BOVIN Sorting nexin-2			0.0572203
Q3ZC07	ACTC1	ACTC_BOVIN Actin, alpha cardiac muscle 1			0.057266
A0A4W2I4Z5	COPS4	A0A4W2I4Z5_BOBOX COP9 signalosome complex subunit 4			0.0575315
A7E3D9	ACSL4	A7E3D9_BOVIN ACSL4 protein (Fragment)			0.0576947
A0A3Q1M008	HSPA4L	A0A3Q1M008_BOVIN Heat shock protein family A (Hsp70) member 4 like			0.057833
A0A4W2EPD5	CNRIP1	A0A4W2EPD5_BOBOX CB1 cannabinoid receptor-interacting protein 1			0.0580763
A0A3Q1LKX4	FAM234A	A0A3Q1LKX4_BOVIN Protein FAM234A			0.0585971
F1MNT4	LAMB1	F1MNT4_BOVIN Laminin subunit beta 1			0.0586557
A0A4W2EXX8	RPS8	A0A4W2EXX8_BOBOX 40S ribosomal protein S8			0.0587317
A5D7E8	PDIA3	A5D7E8_BOVIN Protein disulfide-isomerase			0.0593583
Q1RMX7	NANS	Q1RMX7_BOVIN N-acetylneuraminate synthase			0.0595375
A0A4W2HF31	AP3B1	A0A4W2HF31_BOBOX AP-3 complex subunit beta			0.0598057
A0A4W2C3Q0	SEC14L3	A0A4W2C3Q0_BOBOX SEC14 like lipid binding 3			0.0600657
P06623	CNP	CN37_BOVIN 2,3-cyclic-nucleotide 3-phosphodiesterase			0.0601896
A0A4W2E0U9	RPL19	A0A4W2E0U9_BOBOX Ribosomal protein L19			0.0604176
I6X9I8		I6X9I8_BOVIN Annexin			0.0605158
F1N2F1	NIBAN1	F1N2F1_BOVIN Niban apoptosis regulator 1			0.0610299
A0A4W2DR39	SEC31A	A0A4W2DR39_BOBOX Uncharacterized protein			0.0612116
A0A4W2HA65	IDH1	A0A4W2HA65_BOBOX Isocitrate dehydrogenase [NADP]			0.0613921
P63097	GNAI1	GNAI1_BOVIN Guanine nucleotide-binding protein G(i) subunit alpha-1			0.0615039
A0A4W2F3Y1	CD47	A0A4W2F3Y1_BOBOX Integrin-associated protein			0.0617828
F1MF78	SYNE2	F1MF78_BOVIN Spectrin repeat containing nuclear envelope protein 2			0.0618711
A0A4W2EY58	TPM3	A0A4W2EY58_BOBOX Uncharacterized protein			0.0619681
Q2TBH2	RRAS	Q2TBH2_BOVIN RAS related			0.0621007
A0A4W2DA54	HSPG2	A0A4W2DA54_BOBOX Uncharacterized protein			0.0627042
E1BKS1	SDC4	E1BKS1_BOVIN Syndecan			0.062857
A0A4W2GUV8	RPSA	A0A4W2GUV8_BOBOX 40S ribosomal protein SA			0.0631059
Q3MHK9	FSCN1	Q3MHK9_BOVIN Fascin			0.0631123
A0A4W2H6J4	ELOA	A0A4W2H6J4_BOBOX 60S ribosomal protein L11			0.06327
A1A4J1	PFKL	PFKAL_BOVIN ATP-dependent 6-phosphofructokinase, liver type			0.0633358
Q0IIG8	RAB18	RAB18_BOVIN Ras-related protein Rab-18			0.0636559
A0A4W2ES13	CLDN1	A0A4W2ES13_BOBOX Claudin			0.0637419
A0A4W2E9H1	TUBB6	A0A4W2E9H1_BOBOX Tubulin beta chain			0.0637467
A0A3Q1N8J3	CASK	A0A3Q1N8J3_BOVIN Calcium/calmodulin dependent serine protein kinase			0.0637894
Q0MRP5	LZ	Q0MRP5_BOBOX Lysozyme			0.0640428
A6H7J6	P4HB	A6H7J6_BOVIN Protein disulfide-isomerase			0.0640962
A0A4W2CIM8	RPS19	A0A4W2CIM8_BOBOX 40S ribosomal protein S19			0.0641994
F1MLW8	LOC100847119	F1MLW8_BOVIN Uncharacterized protein			0.0644718
A0A4W2F891	PDPK1	A0A4W2F891_BOBOX 3-phosphoinositide-dependent protein kinase 1			0.064507
A5D9H5	HNRNPD	A5D9H5_BOVIN Heterogeneous nuclear ribonucleoprotein D			0.0648556
G3MXC8	ARPC5	G3MXC8_BOVIN Actin-related protein 2/3 complex subunit 5			0.0650188
A0A3Q1LWK1	EPB41L2	A0A3Q1LWK1_BOVIN Erythrocyte membrane protein band 4.1 like 2			0.0656369
A0A4W2BW17	EMILIN2	A0A4W2BW17_BOBOX Elastin microfibril interfacer 2			0.0656805
Q05204	LAMP1	LAMP1_BOVIN Lysosome-associated membrane glycoprotein 1			0.0657014
A0A4W2EGQ6	ARPC2	A0A4W2EGQ6_BOBOX Arp2/3 complex 34 kDa subunit			0.0658059
A7MBG8	RUVBL1	A7MBG8_BOVIN RuvB-like helicase			0.0659163
Q76I82	RPS15A	RS15A_BOVIN 40S ribosomal protein S15a			0.0661174
A0A4W2FBF5	ITGAV	A0A4W2FBF5_BOBOX Integrin subunit alpha V			0.0662185
A0A4W2IFQ9	RBBP7	A0A4W2IFQ9_BOBOX RB binding protein 7, chromatin remodeling factor			0.0662268
Q9TUQ0	SLC4A1	Q9TUQ0_BOVIN Anion exchange protein			0.0663179
A0A4W2I9D0	LOC113886404	A0A4W2I9D0_BOBOX GST class-pi			0.0668271
A0A4W2FV62	TAPBP	A0A4W2FV62_BOBOX TAP binding protein			0.0668308
A0A4W2F0F2	TMPRSS6	A0A4W2F0F2_BOBOX Sulfurtransferase			0.0669558
A0A4W2ENX3	KRT75	A0A4W2ENX3_BOBOX Keratin 75			0.0669705
A0A4W2CZB0	RTN4	A0A4W2CZB0_BOBOX Reticulon			0.0670655
A0A4W2D2G4	EML4	A0A4W2D2G4_BOBOX HELP domain-containing protein			0.0670749
A5D7A2	GARS1	A5D7A2_BOVIN Diadenosine tetraphosphate synthetase			0.0673627
A0A4W2CTP6	RAB1A	A0A4W2CTP6_BOBOX RAB1A, member RAS oncogene family			0.0677303
E1BK63		E1BK63_BOVIN Ribosomal protein L15			0.0678691
A0A3Q1M6K6	ACO2	A0A3Q1M6K6_BOVIN Aconitate hydratase, mitochondrial			0.0678705
A0A3Q1M124	CAPN1	A0A3Q1M124_BOVIN Calcium-activated neutral proteinase 1			0.0681906
Q3ZCI4	PGD	Q3ZCI4_BOVIN 6-phosphogluconate dehydrogenase, decarboxylating			0.0686322
F1MB60	RPS26	F1MB60_BOVIN 40S ribosomal protein S26			0.0689942
A0A4W2E8T0	RTN3	A0A4W2E8T0_BOBOX Reticulon			0.0693252
Q76LV2	HSP90AA1	HS90A_BOVIN Heat shock protein HSP 90-alpha			0.070242
A0A4W2BVA2	LAMB2	A0A4W2BVA2_BOBOX Uncharacterized protein			0.0702493
A0A4W2HJ15	RBM47	A0A4W2HJ15_BOBOX RNA-binding motif protein 47			0.070554
P12624	MARCKS	MARCS_BOVIN Myristoylated alanine-rich C-kinase substrate			0.0707655
A0A4W2C4Q9	CKB	A0A4W2C4Q9_BOBOX Creatine kinase			0.0719846
Q2KJH9	ALDH9A1	AL9A1_BOVIN 4-trimethylaminobutyraldehyde dehydrogenase			0.0720663
P79103	RPS4	RS4_BOVIN 40S ribosomal protein S4			0.0723758
A0A4W2BZJ4	RDX	A0A4W2BZJ4_BOBOX Radixin			0.0725164
A0A4W2H4J1	DDX17	A0A4W2H4J1_BOBOX RNA helicase			0.0728128
F6QQ60	TPM4	F6QQ60_BOVIN Tropomyosin 4			0.0729235
A0A4W2G153	CD44	A0A4W2G153_BOBOX CD44 antigen			0.0732557
Q1JPA2	EEF1G	Q1JPA2_BOVIN Elongation factor 1-gamma (Fragment)			0.0734045
G8JKX4	ACTA2	G8JKX4_BOVIN Actin, aortic smooth muscle			0.0734152
A0A4W2CSQ2	NACA	A0A4W2CSQ2_BOBOX Nascent polypeptide associated complex subunit alpha			0.0734413
A0A6B9SF41		A0A6B9SF41_BOVIN Ig lamda chain variable region (Fragment)			0.0739621
A0A4W2HQ64	PFKP	A0A4W2HQ64_BOBOX ATP-dependent 6-phosphofructokinase			0.0740595
A0A4W2E7R0	RPS11	A0A4W2E7R0_BOBOX 40S ribosomal protein S11			0.0745081
A0A4W2E325	TBC1D10A	A0A4W2E325_BOBOX TBC1 domain family member 10A			0.0745918
A0A3Q1MH41	SRPK2	A0A3Q1MH41_BOVIN SRSF protein kinase 2			0.074758
A0A4W2E8T3	CD109	A0A4W2E8T3_BOBOX CD109 molecule			0.0747977
A0A4W2FYN5	SPTAN1	A0A4W2FYN5_BOBOX Spectrin alpha, non-erythrocytic 1			0.0748326
A0A4W2E7Q1	FN1	A0A4W2E7Q1_BOBOX Fibronectin			0.0748926
A0A4W2D2B6	RAD23B	A0A4W2D2B6_BOBOX UV excision repair protein RAD23			0.0749107
A0A4W2D0T8	DLG1	A0A4W2D0T8_BOBOX Uncharacterized protein			0.075271
Q3SX44	DDAH2	DDAH2_BOVIN N(G),N(G)-dimethylarginine dimethylaminohydrolase 2			0.0755706
A3KMV5	UBA1	UBA1_BOVIN Ubiquitin-like modifier-activating enzyme 1			0.0758214
A0A4W2C254	PACSIN2	A0A4W2C254_BOBOX Protein kinase C and casein kinase substrate in neurons 2			0.0758254
A0A3Q1MPS4	ACTN1	A0A3Q1MPS4_BOVIN Alpha-actinin-1			0.0758437
A0A4W2D222	ELP1	A0A4W2D222_BOBOX Elongator complex protein 1			0.0762539
A0A4W2FE54	WASF2	A0A4W2FE54_BOBOX Wiskott-Aldrich syndrome protein family member			0.076471
A0A4W2C9V0	MFGE8	A0A4W2C9V0_BOBOX Milk fat globule-EGF factor 8 protein			0.0767873
A0A4W2CVZ4	HNRNPU	A0A4W2CVZ4_BOBOX Heterogeneous nuclear ribonucleoprotein U			0.0768307
A0A4W2CJG3	RPL13A	A0A4W2CJG3_BOBOX 60S ribosomal protein L13a			0.0772511
A0A4W2IMF4	ARL6IP5	A0A4W2IMF4_BOBOX PRA1 family protein			0.0772517
A0A4W2IE70	ATIC	A0A4W2IE70_BOBOX AICAR transformylase/inosine monophosphate cyclohydrolase			0.0774734
A0A4W2DZ19	DNAJA2	A0A4W2DZ19_BOBOX DnaJ heat shock protein family (Hsp40) member A2			0.0775078
A7MBI5	DPYSL3	A7MBI5_BOVIN DPYSL3 protein			0.0775609
A0A4W2EBT7	NEDD4L	A0A4W2EBT7_BOBOX HECT-type E3 ubiquitin transferase			0.0779416
A5PK97	HAPLN3	A5PK97_BOVIN HAPLN3 protein			0.0792922
F1N1S0	SSBP1	F1N1S0_BOVIN Single-stranded DNA-binding protein			0.0794885
A0A4W2HQE0	SPTAN1	A0A4W2HQE0_BOBOX Spectrin alpha, non-erythrocytic 1			0.0795499
P08728	KRT19	K1C19_BOVIN Keratin, type I cytoskeletal 19			0.0799546
A0A4W2G9D5	ACTL6A	A0A4W2G9D5_BOBOX Actin like 6A			0.0801217
Q1JPH2	RALA	Q1JPH2_BOVIN Small monomeric GTPase (Fragment)			0.0802525
A0A4W2EFE8	RPL18	A0A4W2EFE8_BOBOX Ribosomal protein L18			0.0805605
A0A4W2H2B3	VPS18	A0A4W2H2B3_BOBOX Vacuolar protein sorting-associated protein 18 homolog			0.0806017
Q2T9M8	SNAP23	Q2T9M8_BOVIN Synaptosomal-associated protein			0.0809892
Q2KJ42	NONO	Q2KJ42_BOVIN Non-POU domain containing octamer binding			0.0809987
P23805	CGN1	CONG_BOVIN Conglutinin			0.0811292
A0A3Q1LNK7	SRP68	A0A3Q1LNK7_BOVIN Signal recognition particle subunit SRP68			0.0817849
A1L5B1	PSMD7	A1L5B1_BOVIN Proteasome 26S non-ATPase subunit 7 (Fragment)			0.0822516
A0A4W2D966	VPS13D	A0A4W2D966_BOBOX Vacuolar protein sorting 13 homolog D			0.0828741
A0A4W2HYT7	NIBAN2	A0A4W2HYT7_BOBOX Niban apoptosis regulator 2			0.0830895
A0A0U2YDA7	HSPB6	A0A0U2YDA7_BOBOX Heat shock protein			0.0831265
Q6XL68		Q6XL68_BOVIN Aggrecan			0.0831884
V6F7W7	UBE4A	V6F7W7_BOVIN Ubiquitin conjugation factor E4 A			0.0837543
A0A3Q1MGJ7	PKHD1L1	A0A3Q1MGJ7_BOVIN PKHD1 like 1			0.0838691
Q5E9R3	EHD1	EHD1_BOVIN EH domain-containing protein 1			0.0842993
A0A4W2FJT1	HSPA8	A0A4W2FJT1_BOBOX Heat shock protein family A (Hsp70) member 8			0.0844204
A0A4W2DSN0	CNDP2	A0A4W2DSN0_BOBOX Carnosine dipeptidase 2			0.0854003
A0A4W2D7L8	PKM	A0A4W2D7L8_BOBOX Pyruvate kinase			0.0855322
A0A4W2HSB0	MATN4	A0A4W2HSB0_BOBOX Matrilin 4			0.0855907
Q5EAD2	PHGDH	SERA_BOVIN D-3-phosphoglycerate dehydrogenase			0.0859708
A0A4W2EKU3	EIF3H	A0A4W2EKU3_BOBOX Eukaryotic translation initiation factor 3 subunit H			0.0862412
Q32LP9	CORO2A	COR2A_BOVIN Coronin-2A			0.0866832
A0A4W2F0I3	COPA	A0A4W2F0I3_BOBOX Coatomer subunit alpha			0.0869031
A0A4W2BW23	IGHM	A0A4W2BW23_BOBOX Immunoglobulin heavy constant mu			0.0870666
A0A4W2DXX1	SEPTIN9	A0A4W2DXX1_BOBOX Septin 9			0.0873611
A0A4W2IMH3	MOSPD2	A0A4W2IMH3_BOBOX Motile sperm domain containing 2			0.0874006
P46196	MAPK1	MK01_BOVIN Mitogen-activated protein kinase 1			0.0880409
Q3ZC44	HNRNPAB	Q3ZC44_BOVIN Heterogeneous nuclear ribonucleoprotein A/B			0.0885967
A0A4W2G7T2	CRP	A0A4W2G7T2_BOBOX Pentaxin			0.0886608
A0A4W2GX17	TMED10	A0A4W2GX17_BOBOX Transmembrane p24 trafficking protein 10			0.0886721
A0A6B9SE37		A0A6B9SE37_BOVIN Ig lamda chain variable region (Fragment)			0.0890071
A6QP36	LMAN2	A6QP36_BOVIN LMAN2 protein			0.0905535
P10568	MYO1A	MYO1A_BOVIN Unconventional myosin-Ia			0.090767
V6F957	TAGLN	V6F957_BOVIN Transgelin			0.0910838
F2Z4F0	ACTR1A	F2Z4F0_BOVIN Actin related protein 1A			0.0917525
A0A4W2DRA8	GPX1	A0A4W2DRA8_BOBOX Glutathione peroxidase			0.0917879
Q862L6		Q862L6_BOVIN 60S ribosomal protein L12 (Fragment)			0.0923576
A0A4W2EMD8	RPS6	A0A4W2EMD8_BOBOX 40S ribosomal protein S6			0.0926583
E1BJW2	STEAP4	E1BJW2_BOVIN STEAP4 metalloreductase			0.0926895
A0A3Q1NL81	NUP93	A0A3Q1NL81_BOVIN Nuclear pore complex protein Nup93			0.0929014
F1MYC9	SPTBN1	F1MYC9_BOVIN Spectrin beta chain			0.0933326
A0A4W2FQF1	A2M	A0A4W2FQF1_BOBOX Alpha-2-macroglobulin			0.0939416
A0A4W2I9T2	CLTB	A0A4W2I9T2_BOBOX Clathrin light chain			0.0940764
A0A4W2DQS5	MYH11	A0A4W2DQS5_BOBOX Uncharacterized protein			0.0944572
F1MQ37	MYH9	F1MQ37_BOVIN Myosin heavy chain 9			0.094593
A0A3Q1M4X6	SMUG1	A0A3Q1M4X6_BOVIN Single-strand selective monofunctional uracil DNA glycosylase			0.0946042
A0A4W2EST1	WDR1	A0A4W2EST1_BOBOX WD repeat domain 1			0.0955812
A0A4W2HR21	SPTAN1	A0A4W2HR21_BOBOX Spectrin alpha, non-erythrocytic 1			0.095622
A0A3Q1LPC1	EGFLAM	A0A3Q1LPC1_BOVIN Pikachurin			0.0956819
A0A4W2HTZ2	RAD50	A0A4W2HTZ2_BOBOX RAD50 double strand break repair protein			0.0971492
F1MYG5	LMNA	F1MYG5_BOVIN Lamin A/C			0.0973213
E1BH78	SNRNP200	E1BH78_BOVIN Small nuclear ribonucleoprotein U5 subunit 200			0.097444
A5D7A5	GOLGA5	A5D7A5_BOVIN Golgin subfamily A member 5			0.0981595
A0A4W2C8Y2	EIF4A1	A0A4W2C8Y2_BOBOX RNA helicase			0.0984689
A0A4W2IBK1	CTSD	A0A4W2IBK1_BOBOX Cathepsin D			0.0988326
A0A452DIA7	RPS2	A0A452DIA7_BOVIN 40S ribosomal protein S2			0.0988966
A0A4W2CED6	VPS4B	A0A4W2CED6_BOBOX Vesicle-fusing ATPase			0.100522
A0A4W2GCQ6	VPS26A	A0A4W2GCQ6_BOBOX VPS26, retromer complex component A			0.102462
Q3ZBG1	RAB14	Q3ZBG1_BOVIN Ras-related protein Rab-14			0.102968
A0A4W2H0C9	LANCL1	A0A4W2H0C9_BOBOX LanC like 1			0.103231
A0A4W2CZ38	EHD4	A0A4W2CZ38_BOBOX EH domain containing 4			0.103256
A0A3Q1LYB3	COPS6	A0A3Q1LYB3_BOVIN COP9 signalosome complex subunit 6			0.103536
F1MBS3	TGFBI	F1MBS3_BOVIN Transforming growth factor-beta-induced protein ig-h3			0.104299
A7YWQ4	SNTB2	A7YWQ4_BOVIN SNTB2 protein			0.104399
A0A6B9SDW4		A0A6B9SDW4_BOVIN Ig lamda chain variable region (Fragment)			0.104407
A7Z085	WDR82	A7Z085_BOVIN WD repeat domain 82			0.104532
A0A4W2H4V7	EMILIN1	A0A4W2H4V7_BOBOX Elastin microfibril interfacer 1			0.10464
G8JKX8	COPB2	G8JKX8_BOVIN Coatomer subunit beta			0.1049
A0A4W2I6M1	PPP6R3	A0A4W2I6M1_BOBOX Protein phosphatase 6 regulatory subunit 3			0.105193
A0A4W2ID69	CALU	A0A4W2ID69_BOBOX Calumenin			0.105202
A0A4W2GQ76	MAPK3	A0A4W2GQ76_BOBOX Mitogen-activated protein kinase			0.105339
A0A4W2IR88	ENPP1	A0A4W2IR88_BOBOX Ectonucleotide pyrophosphatase/phosphodiesterase 1			0.105385
A0A4W2DHD1	RPL18A	A0A4W2DHD1_BOBOX 60S ribosomal protein L18a			0.10577
A0A4W2HNU0	MYO1C	A0A4W2HNU0_BOBOX Myosin IC			0.106062
A0A4W2HGE7	RPL13	A0A4W2HGE7_BOBOX 60S ribosomal protein L13			0.106079
A0A4W2D2Y6	RPS9	A0A4W2D2Y6_BOBOX 40S ribosomal protein S9			0.106178
A0A4W2CIF7	ILK	A0A4W2CIF7_BOBOX 59 kDa serine/threonine-protein kinase			0.106758
G3X6K8	HP	G3X6K8_BOVIN Haptoglobin			0.107114
A0A4W2D7F7	DPYSL2	A0A4W2D7F7_BOBOX Dihydropyrimidinase-related protein 2			0.107584
A0A4W2D9J3	PTX3	A0A4W2D9J3_BOBOX Uncharacterized protein			0.108381
A0A4W2H2Y9	AHCY	A0A4W2H2Y9_BOBOX Adenosylhomocysteinase			0.108482
A0A3Q1LXG9	VWA1	A0A3Q1LXG9_BOVIN von Willebrand factor A domain-containing protein 1			0.108528
A0A4W2GLG6	CACNA2D1	A0A4W2GLG6_BOBOX Calcium voltage-gated channel auxiliary subunit alpha2delta 1			0.108798
F1MZY2	GFPT1	F1MZY2_BOVIN Glutamine--fructose-6-phosphate transaminase (isomerizing)			0.108992
F1MZU2	NSF	F1MZU2_BOVIN Vesicle-fusing ATPase			0.109856
A0A4W2F586	SLMAP	A0A4W2F586_BOBOX Sarcolemma associated protein			0.110026
F1MH40		F1MH40_BOVIN Uncharacterized protein			0.110439
F1MJJ0	DNAH9	F1MJJ0_BOVIN Dynein axonemal heavy chain 9			0.11108
Q17QC5	AP2S1	AP2S1_BOVIN AP-2 complex subunit sigma			0.111104
A0A4W2GCT4	PSMC5	A0A4W2GCT4_BOBOX Proteasome 26S subunit, ATPase 5			0.111887
A0A6B9SEA4		A0A6B9SEA4_BOVIN Ig lamda chain variable region (Fragment)			0.1125
A0A4W2IRD9	ENPP3	A0A4W2IRD9_BOBOX Ectonucleotide pyrophosphatase/phosphodiesterase 3			0.112793
A0A4W2CDD8	RPL27	A0A4W2CDD8_BOBOX 60S ribosomal protein L27			0.112898
G3X696	SLK	G3X696_BOVIN Non-specific serine/threonine protein kinase			0.113047
Q0VCK5	AP2A2	AP2A2_BOVIN AP-2 complex subunit alpha-2			0.113197
A0A4W2EE48	MYH14	A0A4W2EE48_BOBOX Myosin heavy chain 14			0.113583
A0A4W2IGM1	EIF3D	A0A4W2IGM1_BOBOX Eukaryotic translation initiation factor 3 subunit D			0.113803
F5XVA9	VWF	F5XVA9_BOVIN von Willebrand factor			0.113999
E1BGJ0	LRP1	E1BGJ0_BOVIN LDL receptor related protein 1			0.114239
A0A4W2CWP3	RAB10	A0A4W2CWP3_BOBOX RAB10, member RAS oncogene family			0.11453
E1BAU6	INPP5E	E1BAU6_BOVIN Inositol polyphosphate-5-phosphatase E			0.114744
A0A4W2C7K7	AP2B1	A0A4W2C7K7_BOBOX AP complex subunit beta			0.114887
A0A4W2IA78	MAP1A	A0A4W2IA78_BOBOX Microtubule associated protein 1A			0.115574
Q3SYR7	RPL9	RL9_BOVIN 60S ribosomal protein L9			0.116113
A0A4W2ISJ4	PGAM1	A0A4W2ISJ4_BOBOX Phosphoglycerate mutase			0.116576
Q3ZCJ6	EPHX1	Q3ZCJ6_BOVIN Epoxide hydrolase			0.116773
F1N0J2	MAP4	F1N0J2_BOVIN Microtubule-associated protein			0.117057
A0A4W2H1W2	CCT8	A0A4W2H1W2_BOBOX CCT-theta			0.117251
A0A4W2BRS0	ATL3	A0A4W2BRS0_BOBOX Atlastin GTPase 3			0.117279
A0A4W2E7H4	RPL6	A0A4W2E7H4_BOBOX 60S ribosomal protein L6			0.117718
Q2HJ56	PWP1	PWP1_BOVIN Periodic tryptophan protein 1 homolog			0.118079
A0A4W2HZM5	ARHGAP1	A0A4W2HZM5_BOBOX Rho GTPase activating protein 1			0.119295
O18977	TN-X	O18977_BOVIN Tenascin-X			0.119355
E1BP30	RTN1	E1BP30_BOVIN Reticulon			0.119601
Q2KJE7	PSME1	Q2KJE7_BOVIN Proteasome (Prosome, macropain) activator subunit 1 (PA28 alpha)			0.119693
A0A4W2ETJ7	HNRNPK	A0A4W2ETJ7_BOBOX Heterogeneous nuclear ribonucleoprotein K			0.119703
A0A4W2E6H3	IQGAP1	A0A4W2E6H3_BOBOX IQ motif containing GTPase activating protein 1			0.120683
A0A3Q1MCY1	NEK1	A0A3Q1MCY1_BOVIN NIMA related kinase 1			0.120837
F6S1Q0	KRT18	F6S1Q0_BOVIN Keratin 18			0.121148
A0A4W2C499	SLC9A3R1	A0A4W2C499_BOBOX Na(+)/H(+) exchange regulatory cofactor NHE-RF			0.121199
E1BNE7	CAVIN1	E1BNE7_BOVIN Caveolae associated protein 1			0.121588
A7MBJ5	CAND1	CAND1_BOVIN Cullin-associated NEDD8-dissociated protein 1			0.122143
Q3ZBY8	GMDS	Q3ZBY8_BOVIN GDP-D-mannose dehydratase			0.122409
A0A4W2G7F3	DSC2	A0A4W2G7F3_BOBOX Desmocollin 1			0.123505
Q861S4	RPL21	Q861S4_BOVIN 60S ribosomal protein L21 (Fragment)			0.123738
F1MKJ5	WASHC5	F1MKJ5_BOVIN WASH complex subunit 5			0.123875
A7E306	NID2	A7E306_BOVIN NID2 protein			0.124177
A0A4W2I521	EPHX2	A0A4W2I521_BOBOX Epoxide hydrolase 2			0.124225
A0A4W2BUC1	COPG1	A0A4W2BUC1_BOBOX Coatomer subunit gamma			0.124526
A0A3Q1MNN2	AKR7A2	A0A3Q1MNN2_BOVIN Aldo-keto reductase family 7 member A2			0.124836
A0A4W2FHC3	DCN	A0A4W2FHC3_BOBOX Decorin			0.125739
G3MWT9	AKAP12	G3MWT9_BOVIN A-kinase anchoring protein 12			0.125911
A0A4W2CDE1		A0A4W2CDE1_BOBOX eIF2B_5 domain-containing protein			0.125992
A0A4W2H231	DSP	A0A4W2H231_BOBOX Desmoplakin			0.126152
E1BBY7	HSPA4	E1BBY7_BOVIN Heat shock 70 kDa protein 4			0.126485
P62157	CALM	CALM_BOVIN Calmodulin			0.12704
A0A3Q1M6N7	LTA4H	A0A3Q1M6N7_BOVIN Leukotriene A(4) hydrolase			0.127162
P00515	PRKAR2A	KAP2_BOVIN cAMP-dependent protein kinase type II-alpha regulatory subunit			0.128157
A0A4W2CJT3	NUMA1	A0A4W2CJT3_BOBOX Uncharacterized protein			0.12848
A0A4W2IDJ6	EHD2	A0A4W2IDJ6_BOBOX EH domain containing 2			0.128839
E1BLZ8	EIF3F	E1BLZ8_BOVIN Eukaryotic translation initiation factor 3 subunit F			0.129529
A0A4W2F4I2	RPL23	A0A4W2F4I2_BOBOX 60S ribosomal protein L23			0.130113
Q2TBQ5	RPL7A	RL7A_BOVIN 60S ribosomal protein L7a			0.130514
A0A4W2DXW5	EIF4A3	A0A4W2DXW5_BOBOX RNA helicase			0.131145
A0A4W2IJ03	RUVBL2	A0A4W2IJ03_BOBOX RuvB-like helicase			0.133533
A0A3Q1MQZ2	ACLY	A0A3Q1MQZ2_BOVIN ATP-citrate synthase			0.133734
A0A4W2DBT5	PGM2	A0A4W2DBT5_BOBOX Phosphoglucomutase 2			0.133815
A0A4W2FWX9	EIF3E	A0A4W2FWX9_BOBOX Eukaryotic translation initiation factor 3 subunit E			0.133981
A0A4W2EUF6	HDLBP	A0A4W2EUF6_BOBOX High density lipoprotein binding protein			0.134114
Q3T085	OGN	Q3T085_BOVIN Mimecan			0.134145
A0A3Q1LMM6	PARVA	A0A3Q1LMM6_BOVIN Parvin alpha			0.134749
A0A4W2DT05	ITGA6	A0A4W2DT05_BOBOX Integrin_alpha2 domain-containing protein			0.135769
A0A4W2FFE6	TES	A0A4W2FFE6_BOBOX Testin			0.136025
A0A4W2H475	RPLP0	A0A4W2H475_BOBOX 60S acidic ribosomal protein P0			0.136719
A0A4W2DJ99	LMLN	A0A4W2DJ99_BOBOX 60S ribosomal protein L35a			0.136966
A0A4W2F700	BASP1	A0A4W2F700_BOBOX Brain abundant membrane attached signal protein 1			0.137222
A0A4W2EA26	ATP6V0D1	A0A4W2EA26_BOBOX ATPase H+ transporting V0 subunit d1			0.137468
A0A6B9SED3		A0A6B9SED3_BOVIN Ig lamda chain variable region (Fragment)			0.139638
A0A4W2HM59	CSPG4	A0A4W2HM59_BOBOX Chondroitin sulfate proteoglycan 4			0.140073
A0A4W2CUI2	COPG2	A0A4W2CUI2_BOBOX Coatomer subunit gamma			0.141114
A0A4W2EUS7	GPC1	A0A4W2EUS7_BOBOX Glypican-1			0.141117
A0A4W2I6M7	COL4A1	A0A4W2I6M7_BOBOX Collagen type IV alpha 1 chain			0.141118
A0A4W2CK55	NOP58	A0A4W2CK55_BOBOX NOP58 ribonucleoprotein			0.141156
A0A4W2EPI7	MMRN2	A0A4W2EPI7_BOBOX Uncharacterized protein			0.14116
A5D7K0	BLVRA	A5D7K0_BOVIN Biliverdin reductase A			0.141163
A0A3Q1LQU7	CCDC93	A0A3Q1LQU7_BOVIN Coiled-coil domain-containing protein 93			0.141171
A5PKD6	GNB4	A5PKD6_BOVIN G protein subunit beta 4			0.14123
A0A4W2CI35	EFR3A	A0A4W2CI35_BOBOX Uncharacterized protein			0.141324
A3KN51	TSG101	A3KN51_BOVIN TSG101 protein			0.14138
A0A4W2I1G7	LOC113881524	A0A4W2I1G7_BOBOX Complement C4			0.14162
A0A4W2FNE6	RALB	A0A4W2FNE6_BOBOX Small monomeric GTPase			0.141639
P63212	GNG2	GBG2_BOVIN Guanine nucleotide-binding protein G(I)/G(S)/G(O) subunit gamma-2			0.141704
A0A4W2H1B4	SRSF1	A0A4W2H1B4_BOBOX Serine/arginine-rich splicing factor 1			0.141804
Q3MHY1	CSRP1	CSRP1_BOVIN Cysteine and glycine-rich protein 1			0.141808
F1MLG3	TRAPPC8	F1MLG3_BOVIN Trafficking protein particle complex 8			0.141836
Q32LC3	EIF1AX	Q32LC3_BOVIN Eukaryotic translation initiation factor 4C			0.141948
A0A4W2FVF8	USP14	A0A4W2FVF8_BOBOX Ubiquitin carboxyl-terminal hydrolase			0.142062
A1A4K4	LLGL1	A1A4K4_BOVIN Lethal giant larvae homolog 1 (Drosophila)			0.142126
Q9N2J2	GPX4	GPX4_BOVIN Phospholipid hydroperoxide glutathione peroxidase			0.142181
A0A4W2HY85	KRT5	A0A4W2HY85_BOBOX Keratin, type II cytoskeletal 6A-like			0.142311
Q3T0F7	MTPN	MTPN_BOVIN Myotrophin			0.142414
A0A4W2GKE4	DCTN4	A0A4W2GKE4_BOBOX Dynactin subunit 4			0.14252
A0A4W2CD08		A0A4W2CD08_BOBOX 40S ribosomal protein S23			0.142615
A0A4W2GED1	PDGFRB	A0A4W2GED1_BOBOX Platelet-derived growth factor receptor beta			0.142656
A0A4W2D4L6	AOC1	A0A4W2D4L6_BOBOX Amine oxidase			0.142684
A0A4W2HXM1	MYO18A	A0A4W2HXM1_BOBOX Myosin XVIIIA			0.142935
Q6QRN7	TMBIM1	Q6QRN7_BOVIN PP1201 protein			0.14295
Q08DI5	RAP2C	RAP2C_BOVIN Ras-related protein Rap-2c			0.143004
A0A4W2CHV4	THYN1	A0A4W2CHV4_BOBOX Thymocyte nuclear protein 1			0.143011
Q9BGU1	BTHRG	Q9BGU1_BOVIN Histidine-rich glycoprotein			0.143078
A0A4W2DP82	NRAS	A0A4W2DP82_BOBOX Uncharacterized protein			0.14308
Q3MHW8	PALLD	Q3MHW8_BOVIN PALLD protein (Fragment)			0.143149
A0A4W2GPG3	NSFL1C	A0A4W2GPG3_BOBOX NSFL1 cofactor p47			0.143242
F1MBP8	COPS5	F1MBP8_BOVIN COP9 signalosome subunit 5			0.143438
A0A4W2E7W5	DDX54	A0A4W2E7W5_BOBOX ATP-dependent RNA helicase DDX54			0.143689
A0A4W2HMQ7	ABCA13	A0A4W2HMQ7_BOBOX ATP binding cassette subfamily A member 13			0.143781
A0A4W2IA34	CNTN1	A0A4W2IA34_BOBOX Contactin 1			0.143812
E1BKS0	EPS8L1	E1BKS0_BOVIN EPS8 like 1			0.144202
A0A4W2IA58	TMED9	A0A4W2IA58_BOBOX Transmembrane emp24 domain-containing protein 9			0.144363
F1MIH2	SEPTIN7	F1MIH2_BOVIN Septin			0.144408
A0A4W2CFP0	GCLC	A0A4W2CFP0_BOBOX Glutamate--cysteine ligase			0.144517
A0A3Q1M037	GCN1	A0A3Q1M037_BOVIN GCN1 activator of EIF2AK4			0.144605
O97567		O97567_BOVIN Transcription factor AEBP1			0.144616
A0A4W2HQ30	FLOT2	A0A4W2HQ30_BOBOX Flotillin			0.144655
A0A4W2DYX1	ATXN10	A0A4W2DYX1_BOBOX Ataxin-10			0.144857
A5PKK5	SMARCA2	A5PKK5_BOVIN SMARCA2 protein			0.144888
A0A4W2GKV6	SEC22B	A0A4W2GKV6_BOBOX SEC22 homolog B, vesicle trafficking protein			0.144897
A0A4W2DNH3	EEA1	A0A4W2DNH3_BOBOX Early endosome antigen 1			0.145052
A0A4W2CAG6	DBNL	A0A4W2CAG6_BOBOX Drebrin like			0.145062
A0A4W2HGT2	RPS27	A0A4W2HGT2_BOBOX 40S ribosomal protein S27			0.145214
F1MFC2	DSG2	F1MFC2_BOVIN Desmoglein 2			0.145317
A0A3Q1M6Y5	GNAO1	A0A3Q1M6Y5_BOVIN Guanine nucleotide-binding protein G(o) subunit alpha			0.145409
A0A3Q1N351	PRKAG1	A0A3Q1N351_BOVIN 5-AMP-activated protein kinase subunit gamma-1			0.14547
F1N102	C8B	F1N102_BOVIN Complement component 8 subunit beta			0.145718
A0A4W2IPB3	CHMP4A	A0A4W2IPB3_BOBOX Charged multivesicular body protein 4A			0.146013
A0A4W2E9X9	SPATS2L	A0A4W2E9X9_BOBOX Uncharacterized protein			0.146333
A0A4W2DDF9	MACF1	A0A4W2DDF9_BOBOX Uncharacterized protein			0.146469
A0A4W2DJK3	NES	A0A4W2DJK3_BOBOX IF rod domain-containing protein			0.146471
A0A4W2CTJ0	SDCBP2	A0A4W2CTJ0_BOBOX Peptidylprolyl isomerase			0.146571
F1MLZ1	CYBRD1	F1MLZ1_BOVIN Cytochrome b reductase 1			0.14683
A0A4W2CHU4	LAMA2	A0A4W2CHU4_BOBOX Uncharacterized protein			0.146897
A0A3Q1MZU3	PDCD4	A0A3Q1MZU3_BOVIN Programmed cell death protein 4			0.146995
A0A4W2GKP1	DNAJA1	A0A4W2GKP1_BOBOX DnaJ heat shock protein family (Hsp40) member A1			0.147132
P17248	WARS1	SYWC_BOVIN Tryptophan--tRNA ligase, cytoplasmic			0.147158
Q3ZCD3	TAX1BP3	Q3ZCD3_BOVIN Tax1-binding protein 3			0.147236
G3N2D8	GGT1	G3N2D8_BOVIN Glutathione hydrolase			0.147309
A0A3Q1M264	PTGIS	A0A3Q1M264_BOVIN Hydroperoxy icosatetraenoate dehydratase			0.147611
A0A4W2F1U3	PDXK	A0A4W2F1U3_BOBOX Pyridoxal kinase			0.147992
A0A4W2FGX5	ATP2B1	A0A4W2FGX5_BOBOX Calcium-transporting ATPase			0.147997
Q08DU9	HP1BP3	HP1B3_BOVIN Heterochromatin protein 1-binding protein 3			0.148002
A5PKL2	RRAS2	A5PKL2_BOVIN RAS related 2			0.148113
A7YY77	ENDOD1	A7YY77_BOVIN ENDOD1 protein			0.148221
Q3YJF7	BoLA	Q3YJF7_BOVIN MHC class I antigen (Fragment)			0.148504
A0A4W2GHY0	PFKM	A0A4W2GHY0_BOBOX ATP-dependent 6-phosphofructokinase			0.148516
M5FHN8	RSL1D1	M5FHN8_BOVIN Ribosomal L1 domain-containing protein 1			0.1486
A0A4W2EC36	UBA2	A0A4W2EC36_BOBOX SUMO-activating enzyme subunit 2			0.148725
A0A3Q1MM65	RPL4	A0A3Q1MM65_BOVIN 60S ribosomal protein L4			0.149063
A0A4W2BUC7	AARS	A0A4W2BUC7_BOBOX Alanine--tRNA ligase			0.149161
A0A4W2DP22	PLCD1	A0A4W2DP22_BOBOX Phosphoinositide phospholipase C			0.149336
A0A4W2IGP5	BIRC6	A0A4W2IGP5_BOBOX Baculoviral IAP repeat containing 6			0.149386
A0A4W2CEH4	NQO1	A0A4W2CEH4_BOBOX NAD(P)H quinone dehydrogenase 1			0.149613
A0A4W2HUJ9	LAMB2	A0A4W2HUJ9_BOBOX Laminin subunit beta 2			0.149691
Q56JV6	TWF1	TWF1_BOVIN Twinfilin-1			0.149704
A0A4W2GYG4		A0A4W2GYG4_BOBOX Protein kinase domain-containing protein			0.150232
A0A4W2EAK8	CLTA	A0A4W2EAK8_BOBOX Clathrin light chain			0.150528
A0A4W2GBZ6	IQCE	A0A4W2GBZ6_BOBOX IQ motif containing E			0.150689
A0A3Q1MEG1	AGO1	A0A3Q1MEG1_BOVIN Argonaute RISC component 1			0.1512
A0A4W2DGI4	SRC	A0A4W2DGI4_BOBOX Tyrosine-protein kinase			0.151271
A0A4W2CRS0	FASN	A0A4W2CRS0_BOBOX Fatty acid synthase			0.151281
M5FMU4	NMRAL1	M5FMU4_BOVIN NmrA-like family domain-containing protein 1			0.151446
A0A4W2CXY9	CAPN2	A0A4W2CXY9_BOBOX Calcium-activated neutral proteinase 2			0.151745
Q0VCY1	VAPA	VAPA_BOVIN Vesicle-associated membrane protein-associated protein A			0.152075
F1MDM4	REEP5	F1MDM4_BOVIN Receptor expression-enhancing protein			0.153111
B6VAP7	CDC42	B6VAP7_BOVIN Cell division control protein 42 homolog			0.153526
F1MWH2	AHCYL1	F1MWH2_BOVIN Adenosylhomocysteinase like 1			0.15361
A7MB57	YES1	A7MB57_BOVIN Tyrosine-protein kinase			0.153621
F1MKH6	NARS1	F1MKH6_BOVIN Asparagine--tRNA ligase			0.15375
A0A4W2GPW6	RTCB	A0A4W2GPW6_BOBOX RNA-splicing ligase RtcB homolog			0.153761
A0A4W2HK63	RPL10A	A0A4W2HK63_BOBOX Ribosomal protein			0.153789
A0A4W2H9Y3	TGFBR3	A0A4W2H9Y3_BOBOX Transforming growth factor beta receptor 3			0.154083
A0A140T867	KRT17	A0A140T867_BOVIN Keratin, type I cytoskeletal 17			0.154324
A0A4W2GP95	SLC6A20	A0A4W2GP95_BOBOX Transporter			0.154478
A0A140T832	RPS17	A0A140T832_BOVIN 40S ribosomal protein S17			0.155492
A0A4W2ILY2	TALDO1	A0A4W2ILY2_BOBOX Transaldolase			0.155553
A7MBD4	FARSA	A7MBD4_BOVIN Phenylalanine--tRNA ligase alpha subunit			0.155737
A0A4W2HEC9	RASA4B	A0A4W2HEC9_BOBOX RAS p21 protein activator 4B			0.15581
A0A4W2CGY0	NT5E	A0A4W2CGY0_BOBOX Ecto-5-nucleotidase			0.155874
G5E5R6	PARD6B	G5E5R6_BOVIN Par-6 family cell polarity regulator beta			0.155904
A0A4W2DCG2	ETF1	A0A4W2DCG2_BOBOX Eukaryotic peptide chain release factor subunit 1			0.156014
Q1RMI2	RHOG	Q1RMI2_BOVIN Ras homolog family member G			0.15625
Q9GJT9	HPRT	Q9GJT9_BOVIN Hypoxanthine phosphoribosyltransferase (Fragment)			0.156407
F1MS40	CFDP2	F1MS40_BOVIN Craniofacial development protein 2			0.156519
A0A4W2FWY4	COL12A1	A0A4W2FWY4_BOBOX Collagen type XII alpha 1 chain			0.157077
E1BNP8	SUPT16H	E1BNP8_BOVIN FACT complex subunit			0.157387
A0A4W2GAA4	RPL7	A0A4W2GAA4_BOBOX Ribosomal protein L7			0.157662
A0A4W2DV72	SPAG9	A0A4W2DV72_BOBOX Uncharacterized protein			0.157797
F1MGR1	SLC28A3	F1MGR1_BOVIN Sodium/nucleoside cotransporter			0.157862
F1MZ96		F1MZ96_BOVIN Uncharacterized protein			0.158153
A0A3Q1MGD3	LRBA	A0A3Q1MGD3_BOVIN LPS responsive beige-like anchor protein			0.158447
A0A4W2C715	AP1B1	A0A4W2C715_BOBOX AP complex subunit beta			0.158609
A0A4W2IKL8	LOC113898356	A0A4W2IKL8_BOBOX Histone H4			0.158666
A0A4W2EM37	RPL10	A0A4W2EM37_BOBOX Ribosomal_L16 domain-containing protein			0.158803
A0A4W2H0C0	CFL2	A0A4W2H0C0_BOBOX Cofilin 2			0.159073
A0A4W2DBX1	RPL35	A0A4W2DBX1_BOBOX 60S ribosomal protein L35			0.159212
E1BFV0	KPNB1	E1BFV0_BOVIN Karyopherin subunit beta 1			0.159306
A6QLZ0	LGALS3	A6QLZ0_BOVIN Galectin			0.159573
A0A4W2HXY3	LOC113879933	A0A4W2HXY3_BOBOX Serpin A3-1			0.159856
Q58DR5	SCAMP3	SCAM3_BOVIN Secretory carrier-associated membrane protein 3			0.159867
A0A4W2E841	STAU2	A0A4W2E841_BOBOX Double-stranded RNA-binding protein Staufen homolog 2			0.160103
A0A3Q1LTP9	GPHN	A0A3Q1LTP9_BOVIN Gephyrin			0.160461
F1MHC2	STXBP2	F1MHC2_BOVIN Syntaxin binding protein 2			0.16084
A0A4W2FG68	MDH2	A0A4W2FG68_BOBOX Malate dehydrogenase			0.160966
A0A4W2GC89	HOOK1	A0A4W2GC89_BOBOX Hook microtubule tethering protein 1			0.16101
A0A4W2D0U3	SAMHD1	A0A4W2D0U3_BOBOX Deoxynucleoside triphosphate triphosphohydrolase SAMHD1			0.161017
E1BKN2	TNR	E1BKN2_BOVIN Tenascin R			0.161043
A0A4W2EJI0	MAPRE1	A0A4W2EJI0_BOBOX APC-binding protein EB1			0.161058
A0A3Q1MAP7	GOLGB1	A0A3Q1MAP7_BOVIN Golgin B1			0.161547
A0A4W2FSW2	COPB1	A0A4W2FSW2_BOBOX Coatomer subunit beta			0.161678
A0A4W2DHF6	S100A14	A0A4W2DHF6_BOBOX S100 calcium binding protein A14			0.161824
F1MUS0	RANBP9	F1MUS0_BOVIN RAN binding protein 9			0.162558
F1N2W0	PTGR1	F1N2W0_BOVIN 15-oxoprostaglandin 13-reductase			0.162583
F1N0X3	LOC100138271	F1N0X3_BOVIN GH18 domain-containing protein			0.162705
A0A4W2GQZ4	USO1	A0A4W2GQZ4_BOBOX General vesicular transport factor p115			0.163133
A0A4W2H7C1	CLIC4	A0A4W2H7C1_BOBOX Chloride intracellular channel protein			0.163283
F1ME46	LMAN1	F1ME46_BOVIN Lectin, mannose binding 1			0.163341
A0A4W2HCX4	ESRP1	A0A4W2HCX4_BOBOX Epithelial splicing regulatory protein 1			0.164011
A0A4W2C8K3	SEC11A	A0A4W2C8K3_BOBOX Signal peptidase complex catalytic subunit SEC11			0.16443
Q2TBV3	ETFB	ETFB_BOVIN Electron transfer flavoprotein subunit beta			0.164647
Q3T0Y6	RALY	Q3T0Y6_BOVIN RALY protein			0.16475
A0A4W2I8P2	LZTFL1	A0A4W2I8P2_BOBOX Leucine zipper transcription factor-like protein 1			0.165489
A0A452DIH7	TUBA4A	A0A452DIH7_BOVIN Tubulin alpha chain			0.165603
Q95M18	HSP90B1	ENPL_BOVIN Endoplasmin			0.165668
A0A4W2E5E8	RPL28	A0A4W2E5E8_BOBOX 60S ribosomal protein L28			0.16596
A0A4W2EDG7	LOC113882304	A0A4W2EDG7_BOBOX Glutathione S-transferase			0.165999
A0A4W2G3I3	SWAP70	A0A4W2G3I3_BOBOX Switching B cell complex subunit SWAP70			0.166037
A0A3Q1MJ97	SYPL1	A0A3Q1MJ97_BOVIN Synaptophysin like 1			0.166121
A0A4W2FDV6	LOC113877709	A0A4W2FDV6_BOBOX E3 ubiquitin-protein ligase RNF213-like			0.166212
A0A4W2EB14	VDAC2	A0A4W2EB14_BOBOX Voltage-dependent anion-selective channel protein 2			0.166568
A0A4W2DNT9	RARS1	A0A4W2DNT9_BOBOX Arginine--tRNA ligase, cytoplasmic			0.166663
A0A4W2D0H6	HNRNPA1	A0A4W2D0H6_BOBOX Helix-destabilizing protein			0.166803
B0JYM7	SMS	B0JYM7_BOVIN Spermine synthase			0.166921
P21856	GDI1	GDIA_BOVIN Rab GDP dissociation inhibitor alpha			0.167774
Q32LG7	LOC504565	Q32LG7_BOVIN RING-type E3 ubiquitin transferase			0.168078
A0A4W2EFZ0	TRIM47	A0A4W2EFZ0_BOBOX Tripartite motif containing 47			0.16809
F1N4X7	ST14	F1N4X7_BOVIN Suppressor of tumorigenicity 14 protein homolog			0.168552
A0A3Q1LMV9	EPPK1	A0A3Q1LMV9_BOVIN Epiplakin 1			0.168565
A0A4W2F5Z1	RPS24	A0A4W2F5Z1_BOBOX 40S ribosomal protein S24			0.168579
A0A4W2GHK7	DYNC1LI2	A0A4W2GHK7_BOBOX Dynein light intermediate chain			0.169109
A0A4W2EH55	TPM1	A0A4W2EH55_BOBOX Tropomyosin 1			0.169265
A0A4W2BWZ8	IKBKB	A0A4W2BWZ8_BOBOX I-kappa-B kinase			0.169362
Q3SYZ7	RPL34	Q3SYZ7_BOVIN 60S ribosomal protein L34 (Fragment)			0.169793
A0A4W2H200	COL14A1	A0A4W2H200_BOBOX Collagen type XIV alpha 1 chain			0.169834
A0A3Q1NGI1	XYLB	A0A3Q1NGI1_BOVIN Xylulose kinase			0.170287
A0A4W2DHN1	ACADM	A0A4W2DHN1_BOBOX Medium-chain specific acyl-CoA dehydrogenase, mitochondrial			0.170337
A0A4W2ER77	ALDH6A1	A0A4W2ER77_BOBOX Aldehyde dehydrogenase 6 family member A1			0.170354
A0A4W2BY08	PDLIM3	A0A4W2BY08_BOBOX PDZ and LIM domain 3			0.171638
A0A4W2FQP8	RPL31	A0A4W2FQP8_BOBOX 60S ribosomal protein L31			0.171795
A0A4W2C608		A0A4W2C608_BOBOX RING-type domain-containing protein			0.172363
A7E355	SYNCRIP	A7E355_BOVIN SYNCRIP protein (Fragment)			0.172522
A4FV37	CAVIN3	CAVN3_BOVIN Caveolae-associated protein 3			0.172557
A0A4W2ED73	NSUN2	A0A4W2ED73_BOBOX NOL1/NOP2/Sun domain family member 2			0.172707
A0A4W2EH60	USP5	A0A4W2EH60_BOBOX Ubiquitin carboxyl-terminal hydrolase			0.172966
A0A4W2DYY6	EIF3B	A0A4W2DYY6_BOBOX Eukaryotic translation initiation factor 3 subunit B			0.173026
Q17QL1	GNPDA2	GNPI2_BOVIN Glucosamine-6-phosphate isomerase 2			0.173412
Q5E9D7	PSMC1	Q5E9D7_BOVIN Proteasome 26S ATPase subunit 1			0.173522
A0A4W2DCB9	GYG1	A0A4W2DCB9_BOBOX Uncharacterized protein			0.173585
Q2TBX5	SSR4	SSRD_BOVIN Translocon-associated protein subunit delta			0.173632
A0A4W2FRQ2	HDAC1	A0A4W2FRQ2_BOBOX Histone deacetylase 1			0.173642
A0A4W2IJI4	TGM1	A0A4W2IJI4_BOBOX Transglutaminase 1			0.173728
A5D987	UBE2N	A5D987_BOVIN Ubiquitin-conjugating enzyme E2N-like			0.173988
F1MP61	APOBEC3H	F1MP61_BOVIN Apolipoprotein B mRNA editing enzyme catalytic subunit 3H			0.174539
A0A088Q0A9		A0A088Q0A9_9CETA 60 kDa chaperonin			0.175079
A0A4W2E9V9	DCTN1	A0A4W2E9V9_BOBOX Dynactin subunit 1			0.175183
A0A4W2ECV0	AIDA	A0A4W2ECV0_BOBOX Axin interactor, dorsalization associated			0.175199
A0A4W2DB41	DCTN3	A0A4W2DB41_BOBOX Dynactin subunit 3			0.175302
A0A4W2IIY3	CAP2	A0A4W2IIY3_BOBOX Adenylyl cyclase-associated protein			0.175379
P61257	RPL26	RL26_BOVIN 60S ribosomal protein L26			0.175593
A0A4W2GPI4	LOC113883341	A0A4W2GPI4_BOBOX Eukaryotic translation initiation factor 3 subunit C			0.175666
A0A4W2IL60	PTK2	A0A4W2IL60_BOBOX Non-specific protein-tyrosine kinase			0.175681
Q2HJ38	CNN1	CNN1_BOVIN Calponin-1			0.175909
A0A4W2DVM3	TRIM25	A0A4W2DVM3_BOBOX Uncharacterized protein			0.176004
A0A452DIZ9	MYH10	A0A452DIZ9_BOVIN Myosin-10			0.176112
A0A4W2EHN2	VPS35	A0A4W2EHN2_BOBOX Vacuolar protein sorting-associated protein 35			0.176406
A0A4W2G265	AP1M1	A0A4W2G265_BOBOX AP-1 complex subunit mu-1			0.176628
A0A4W2FJ39	EPB41	A0A4W2FJ39_BOBOX Band 4.1			0.176651
A0A4W2FVL7	LOC113889505	A0A4W2FVL7_BOBOX Glutathione transferase			0.176747
A0A4W2GJT0	TPM1	A0A4W2GJT0_BOBOX Tropomyosin 1			0.176768
G3N262	RPS3A	G3N262_BOVIN 40S ribosomal protein S3a			0.177556
E1BD73	PARP4	E1BD73_BOVIN Poly [ADP-ribose] polymerase			0.17761
A0A4W2HBA5	PSMD13	A0A4W2HBA5_BOBOX 26S proteasome non-ATPase regulatory subunit 13			0.177701
A0A4W2HDP9	RPL8	A0A4W2HDP9_BOBOX 60S ribosomal protein L8			0.177726
A0A4W2HE67	DDB1	A0A4W2HE67_BOBOX DNA damage-binding protein 1			0.178225
A0A4W2FDF5	SF3B1	A0A4W2FDF5_BOBOX Splicing factor 3b subunit 1			0.178536
A0A4W2E085	SRSF3	A0A4W2E085_BOBOX Serine and arginine rich splicing factor 3			0.178542
A0A4W2IET3	PYGL	A0A4W2IET3_BOBOX Alpha-1,4 glucan phosphorylase			0.17887
A0A3Q1M9D9	MOGS	A0A3Q1M9D9_BOVIN Mannosyl-oligosaccharide glucosidase			0.180252
F1N1G7	KIF5B	F1N1G7_BOVIN Kinesin-like protein			0.180388
A0A4W2DCS3	SEPTIN11	A0A4W2DCS3_BOBOX Septin			0.180398
A0A4W2HI77	MYBBP1A	A0A4W2HI77_BOBOX MYB binding protein 1a			0.181085
A0A4W2HL62	RAB5A	A0A4W2HL62_BOBOX RAB5A, member RAS oncogene family			0.181408
A0A4W2DD21	CMAS	A0A4W2DD21_BOBOX CMP-N-acetylneuraminic acid synthase			0.18186
F1MY44	HNRNPM	F1MY44_BOVIN Heteroous nuclear ribonucleoprotein M			0.181958
A0A4W2G2L8	SPTLC1	A0A4W2G2L8_BOBOX Serine palmitoyltransferase long chain base subunit 1			0.182388
A0A4W2IG30	ATP6V1H	A0A4W2IG30_BOBOX V-type proton ATPase subunit H			0.182466
A0A4W2DR66	ARCN1	A0A4W2DR66_BOBOX Coatomer subunit delta			0.182852
A0A4W2F8W0	SF3A1	A0A4W2F8W0_BOBOX Splicing factor 3a subunit 1			0.182943
A3KN04	RPN1	A3KN04_BOVIN Dolichyl-diphosphooligosaccharide--protein glycosyltransferase subunit 1			0.183625
F1MMQ6	MYO5B	F1MMQ6_BOVIN Myosin VB			0.184017
F6R7X9	CCDC8	F6R7X9_BOVIN Coiled-coil domain containing 8			0.184084
A0A4W2C3S4	RPL3	A0A4W2C3S4_BOBOX Uncharacterized protein			0.185105
A0A4W2CVW3	RBBP4	A0A4W2CVW3_BOBOX RB binding protein 4, chromatin remodeling factor			0.185147
A0A3Q1MSD8	ATP9A	A0A3Q1MSD8_BOVIN Phospholipid-transporting ATPase			0.185159
F2Z4I5	ARL8B	F2Z4I5_BOVIN ADP-ribosylation factor-like protein 8B			0.185226
A0A4W2IFL0	RPS5	A0A4W2IFL0_BOBOX Ribosomal protein S5			0.185339
F1MU12	KRT8	F1MU12_BOVIN Keratin, type II cytoskeletal 8			0.185407
G5E531	TCP1	G5E531_BOVIN CCT-alpha			0.185643
A0A4W2DPI5	ARL2	A0A4W2DPI5_BOBOX ADP-ribosylation factor-like protein 2			0.18572
A0A4W2GBN0	APEX1	A0A4W2GBN0_BOBOX DNA-(apurinic or apyrimidinic site) endonuclease			0.18577
G5E630	USP9X	G5E630_BOVIN Ubiquitinyl hydrolase 1			0.186029
Q0P592	FN3KRP	Q0P592_BOVIN Protein-ribulosamine 3-kinase			0.186062
Q30292	HD7	Q30292_BOVIN MHC class 1 (Fragment)			0.186844
Q3SYT9	PCBP2	Q3SYT9_BOVIN Poly(RC) binding protein 2			0.186953
A0A4W2HN26	FLNA	A0A4W2HN26_BOBOX Filamin A			0.18729
Q3B7M5	LASP1	LASP1_BOVIN LIM and SH3 domain protein 1			0.18729
A0A4W2EX31	FAP	A0A4W2EX31_BOBOX Fibroblast activation protein alpha			0.18859
A0A3Q1MRG1	CUL3	A0A3Q1MRG1_BOVIN Cullin 3			0.188826
A0A4W2FB26	S100A16	A0A4W2FB26_BOBOX Protein S100			0.18902
A0A4W2GKU7	RPS27L	A0A4W2GKU7_BOBOX 40S ribosomal protein S27			0.18918
A0A4W2EZ80	NME9	A0A4W2EZ80_BOBOX NME/NM23 family member 9			0.189208
F1MDH3	TLN1	F1MDH3_BOVIN Talin 1			0.190113
F1MLP7	SNRNP40	F1MLP7_BOVIN U5 small nuclear ribonucleoprotein 40 kDa protein			0.190669
Q2HJ35	CHMP4C	Q2HJ35_BOVIN Charged multivesicular body protein 4C			0.190806
A0A4W2EI65	ZZEF1	A0A4W2EI65_BOBOX Uncharacterized protein			0.191025
A0A4W2EEL1	ABI2	A0A4W2EEL1_BOBOX Uncharacterized protein			0.191655
A0A4W2IEJ4	MYOF	A0A4W2IEJ4_BOBOX Myoferlin			0.192044
A0A4W2EAT8	TPM2	A0A4W2EAT8_BOBOX Uncharacterized protein			0.192246
Q3T0F4	RPS10	RS10_BOVIN 40S ribosomal protein S10			0.192338
A0A4W2FK82	DAG1	A0A4W2FK82_BOBOX Dystroglycan			0.192756
A7MBA7	XRCC5	A7MBA7_BOVIN X-ray repair cross complementing 5			0.193694
A0A4W2DBH2	UBR4	A0A4W2DBH2_BOBOX UBR-type domain-containing protein			0.194063
A0A4W2I3E8	CUL4B	A0A4W2I3E8_BOBOX Cullin 4B			0.194212
A0A4W2I1N7	TUBA1A	A0A4W2I1N7_BOBOX Tubulin alpha chain			0.194373
Q8WN55	PTBP1	PTBP1_BOVIN Polypyrimidine tract-binding protein 1			0.194788
A0A4W2GP88	ANO6	A0A4W2GP88_BOBOX Anoctamin			0.194882
A1L5B0	MYL9	A1L5B0_BOVIN Myosin regulatory light polypeptide 9 (Fragment)			0.195467
Q3MHR3	DYNLL2	DYL2_BOVIN Dynein light chain 2, cytoplasmic			0.195726
F1MMU4	H1-10	F1MMU4_BOVIN H1.10 linker histone			0.195822
F1MQ43	DOCK9	F1MQ43_BOVIN Dedicator of cytokinesis 9			0.195931
A0A4W2BPA7	IFT140	A0A4W2BPA7_BOBOX ANAPC4_WD40 domain-containing protein			0.196033
A0A4W2DTV6	ESD	A0A4W2DTV6_BOBOX S-formylglutathione hydrolase			0.196588
A0A4W2E5K6	LOC113883694	A0A4W2E5K6_BOBOX Uncharacterized protein			0.197207
A8E4P2	FARSB	A8E4P2_BOVIN Phenylalanyl-tRNA synthetase beta subunit			0.197383
A0A452DIF5	H1-2	A0A452DIF5_BOVIN H1.2 linker histone, cluster member			0.197644
A0A4W2EEZ6	PYGB	A0A4W2EEZ6_BOBOX Alpha-1,4 glucan phosphorylase			0.197761
A0A4W2HV66	RPS16	A0A4W2HV66_BOBOX Ribosomal protein S16			0.19778
A0A3Q1ND89	UBE2V2	A0A3Q1ND89_BOVIN Ubiquitin-conjugating enzyme E2 variant 2			0.197848
A0A4W2IDJ3	ATP13A3	A0A4W2IDJ3_BOBOX ATPase 13A3			0.198156
Q3ZCE2	ELAVL1	Q3ZCE2_BOVIN ELAV-like protein			0.199082
A0A4W2D6G7	ESYT2	A0A4W2D6G7_BOBOX Uncharacterized protein			0.199116
F1N601	DYNC2I1	F1N601_BOVIN Dynein 2 intermediate chain 1			0.199349
Q6PP84	OCLN	Q6PP84_BOVIN Occludin (Fragment)			0.199715
A0A4W2DTY6	RPLP2	A0A4W2DTY6_BOBOX 60S acidic ribosomal protein P2			0.199957
P68102	EIF2S1	IF2A_BOVIN Eukaryotic translation initiation factor 2 subunit 1			0.200755
Q0V8N4	PSMD4	Q0V8N4_BOVIN 26S proteasome non-ATPase regulatory subunit 4 (Fragment)			0.200767
A0A4W2CIB6	VIM	A0A4W2CIB6_BOBOX Vimentin			0.200916
A0A4W2IBW3	CCAR2	A0A4W2IBW3_BOBOX Cell cycle and apoptosis regulator 2			0.201092
A7YWC6	SUB1	A7YWC6_BOVIN Activated RNA polymerase II transcriptional coactivator p15			0.20167
A0A4W2GTV7	LOC113888739	A0A4W2GTV7_BOBOX Heterogeneous nuclear ribonucleoprotein F-like			0.203003
A0A4W2DI54	TMEFF2	A0A4W2DI54_BOBOX Uncharacterized protein			0.203214
A0A4W2E1N4	LMOD1	A0A4W2E1N4_BOBOX WH2 domain-containing protein			0.203317
A0A4W2HS87	DDX39B	A0A4W2HS87_BOBOX RNA helicase			0.203557
Q2KJ46	PSMD3	PSMD3_BOVIN 26S proteasome non-ATPase regulatory subunit 3			0.204183
A0A4W2HHF8	GPM6B	A0A4W2HHF8_BOBOX Glycoprotein M6B			0.204878
A0A4W2F6C3	SURF4	A0A4W2F6C3_BOBOX Surfeit locus protein 4			0.205163
A0A4W2I728	NDRG2	A0A4W2I728_BOBOX Protein NDRG2			0.205378
A0A4W2G7V1	HNRNPUL1	A0A4W2G7V1_BOBOX Heterogeneous nuclear ribonucleoprotein U like 1			0.205868
A0A4W2EIK0	XPOT	A0A4W2EIK0_BOBOX Exportin-T			0.205879
Q17QP9	PSMD14	Q17QP9_BOVIN 26S proteasome regulatory subunit RPN11			0.206542
F6RFE5	PRMT1	F6RFE5_BOVIN Protein arginine methyltransferase 1			0.206661
A6QQ83	THEM2	A6QQ83_BOVIN THEM2 protein			0.206911
A0A4W2HD57	PSMD5	A0A4W2HD57_BOBOX 26S proteasome non-ATPase regulatory subunit 5			0.207089
A0A4W2D762	SEPTIN2	A0A4W2D762_BOBOX Septin			0.207382
F1N7H5	GMPPB	F1N7H5_BOVIN Mannose-1-phosphate guanylyltransferase			0.207398
A0A4W2IHB4	SNRNP70	A0A4W2IHB4_BOBOX U1 small nuclear ribonucleoprotein 70 kDa			0.207701
A0A3Q1LMX0	CYB5R3	A0A3Q1LMX0_BOVIN NADH-cytochrome b5 reductase			0.208007
A0A4W2HBK9	CCT4	A0A4W2HBK9_BOBOX T-complex protein 1 subunit delta			0.208037
Q29S21	KRT7	K2C7_BOVIN Keratin, type II cytoskeletal 7			0.208352
F1N1Z6	ITIH5	F1N1Z6_BOVIN Inter-alpha-trypsin inhibitor heavy chain H5			0.208498
A0A4W2HJN7		A0A4W2HJN7_BOBOX Uncharacterized protein			0.208793
A0A4W2GTT2	RPS6KA3	A0A4W2GTT2_BOBOX Ribosomal protein S6 kinase			0.208946
A0A3Q1ML65	EEA1	A0A3Q1ML65_BOVIN Early endosome antigen 1			0.209309
A0A4W2FLL1	RHOA	A0A4W2FLL1_BOBOX Ras homolog family member A			0.209878
A0A3Q1LLF4	QTRT1	A0A3Q1LLF4_BOVIN Queuine tRNA-ribosyltransferase catalytic subunit 1			0.210302
A0A4W2HI00	KTN1	A0A4W2HI00_BOBOX Kinectin 1			0.210686
A0A4W2DUT3	RPL32	A0A4W2DUT3_BOBOX 60S ribosomal protein L32			0.210703
Q0V7N1	SUSD2	Q0V7N1_BOVIN Sushi domain containing 2 (Fragment)			0.210742
A0A4W2BY01	VCL	A0A4W2BY01_BOBOX Metavinculin			0.211056
G8JKV5	RPL14	G8JKV5_BOVIN 60S ribosomal protein L14			0.211058
A0A4W2HDY8	ASRGL1	A0A4W2HDY8_BOBOX Asparaginase-like protein 1			0.211309
A0A3Q1MQ34	FLNB	A0A3Q1MQ34_BOVIN Filamin B			0.211393
A0A4W2F3T9	LRRC17	A0A4W2F3T9_BOBOX Armadillo repeat containing 10			0.212093
A2VDN8	CORO1C	A2VDN8_BOVIN Coronin			0.212116
A0A3Q1MRF3	COPS3	A0A3Q1MRF3_BOVIN COP9 signalosome complex subunit 3			0.21417
Q58D71	FLJ36812	Q58D71_BOVIN Uncharacterized protein FLJ36812			0.214226
A0A4W2ECC5	ALDH1A1	A0A4W2ECC5_BOBOX Aldehyde dehydrogenase 1 family member A1			0.214237
E1BDX8	DYNC1H1	E1BDX8_BOVIN Dynein cytoplasmic 1 heavy chain 1			0.214611
A0A4W2DYS5	SART3	A0A4W2DYS5_BOBOX RRM domain-containing protein			0.215097
V6F832	CRYAB	V6F832_BOVIN Alpha(B)-crystallin			0.215811
A0A4W2IKB8	SERPINH1	A0A4W2IKB8_BOBOX Collagen-binding protein			0.216459
A0A4W2IPV4	PTPRG	A0A4W2IPV4_BOBOX Protein-tyrosine-phosphatase			0.216496
A5D785	CSE1L	XPO2_BOVIN Exportin-2			0.216843
A0A4W2F2W4	UGGT1	A0A4W2F2W4_BOBOX UDP-glucose glycoprotein glucosyltransferase 1			0.217068
A0A4W2D0E5	RPL36	A0A4W2D0E5_BOBOX 60S ribosomal protein L36			0.217328
A0A4W2H7F8	CYRIB	A0A4W2H7F8_BOBOX Family with sequence similarity 49 member B			0.217495
A4FV54	RAB8A	RAB8A_BOVIN Ras-related protein Rab-8A			0.2179
A0A4W2CN44	DES	A0A4W2CN44_BOBOX Desmin			0.218188
A0A4W2FHT8	PLCH1	A0A4W2FHT8_BOBOX Phosphoinositide phospholipase C			0.218818
A0A4W2IIX9	ATP6V0A1	A0A4W2IIX9_BOBOX V-type proton ATPase subunit a			0.21892
A6QR08	GPS1	A6QR08_BOVIN GPS1 protein			0.219026
A0A4W2HQV9	CAPRIN1	A0A4W2HQV9_BOBOX Cell cycle associated protein 1			0.219325
G5E6P3	GNA13	G5E6P3_BOVIN G protein subunit alpha 13			0.21945
A0A4W2BSQ7	PSMD11	A0A4W2BSQ7_BOBOX Proteasome 26S subunit, non-ATPase 11			0.220053
A0A4W2C1X7	H1-0	A0A4W2C1X7_BOBOX Histone H1.0			0.220494
Q1JPK9	ARPC1B	Q1JPK9_BOVIN Actin related protein 2/3 complex subunit 1B (Fragment)			0.220777
A0A4W2CF85	CAPNS1	A0A4W2CF85_BOBOX Calcium-activated neutral proteinase small subunit			0.221095
Q28042	OVGP1	OVGP1_BOVIN Oviduct-specific glycoprotein (Fragment)			0.221114
F1MGU7	FGG	F1MGU7_BOVIN Fibrinogen gamma-B chain			0.221139
F1MYX5	LCP1	F1MYX5_BOVIN Lymphocyte cytosolic protein 1			0.221948
A0A4W2CC54	LOC113898181	A0A4W2CC54_BOBOX Nucleophosmin			0.222171
E1BNQ9	HNRNPUL2	E1BNQ9_BOVIN Heteroous nuclear ribonucleoprotein U like 2			0.222487
A6QQG2	ZKSCAN8	A6QQG2_BOVIN ZNF192 protein			0.222529
A0A4W2D8Y0	CANX	A0A4W2D8Y0_BOBOX Calnexin			0.222878
A0A4W2FZH4	RHEB	A0A4W2FZH4_BOBOX Ras homolog, mTORC1 binding			0.223335
C1K3N7	TMSB4X	C1K3N7_BOVIN Thymosin beta			0.223881
Q8WMY2	FDPS	FPPS_BOVIN Farnesyl pyrophosphate synthase			0.224155
A0A4W2C164		A0A4W2C164_BOBOX Uncharacterized protein			0.224267
A0A4W2DX00	H1-3	A0A4W2DX00_BOBOX Histone H1.3			0.22505
A7E3W2	LGALS3BP	LG3BP_BOVIN Galectin-3-binding protein			0.226003
A0A4W2GDJ9	PRKACA	A0A4W2GDJ9_BOBOX cAMP-dependent protein kinase			0.226151
A0A4W2F424	PSMC2	A0A4W2F424_BOBOX 26S proteasome AAA-ATPase subunit RPT1			0.226291
A0A3Q1M6M8	HTT	A0A3Q1M6M8_BOVIN Huntingtin			0.226354
Q2KJ25	PSMD12	PSD12_BOVIN 26S proteasome non-ATPase regulatory subunit 12			0.227231
A0A4W2GBX8	STAG2	A0A4W2GBX8_BOBOX Stromal antigen 2			0.22729
A0A4W2EDI5	CAPZA2	A0A4W2EDI5_BOBOX F-actin-capping protein subunit alpha			0.227914
F1MLI8	PODXL	F1MLI8_BOVIN Podocalyxin			0.228079
A0A4W2GG62	VPS29	A0A4W2GG62_BOBOX Vacuolar protein sorting-associated protein 29			0.228144
A1L5B6	ANXA5	A1L5B6_BOVIN Annexin			0.228387
A6H7C4	CBX3	A6H7C4_BOVIN CBX3 protein			0.228639
A0A4W2FN01	DCTN2	A0A4W2FN01_BOBOX Dynactin subunit 2			0.230016
A0A4W2I8N5	NAP1L4	A0A4W2I8N5_BOBOX Nucleosome assembly protein 1 like 4			0.230447
A0A4W2CYR2	PDIA6	A0A4W2CYR2_BOBOX Protein disulfide-isomerase A6			0.230509
A0A4W2BRY5	EPB41L3	A0A4W2BRY5_BOBOX FERM domain-containing protein			0.230726
A0A4W2BYA1	TXNL1	A0A4W2BYA1_BOBOX Thioredoxin like 1			0.230772
A0A4W2DST4	AKAP9	A0A4W2DST4_BOBOX Uncharacterized protein			0.230913
A5PKJ5	UNC45A	A5PKJ5_BOVIN UNC45A protein			0.231111
A0A4W2CEG3	PSMC4	A0A4W2CEG3_BOBOX 26S proteasome AAA-ATPase subunit RPT3			0.231128
A5D973	PPP2R1A	A5D973_BOVIN Alpha isoform of regulatory subunit A, protein phosphatase 2			0.231165
F1MQ96	PRKCI	F1MQ96_BOVIN Protein kinase C			0.231341
A0A4W2DDP7	SLC1A1	A0A4W2DDP7_BOBOX Amino acid transporter			0.232029
F1MW06	NOP56	F1MW06_BOVIN Nucleolar protein 56			0.232432
A0A4W2CP27	PABPC1	A0A4W2CP27_BOBOX Polyadenylate-binding protein			0.232641
A0A4W2CWA5	SNX9	A0A4W2CWA5_BOBOX Sorting nexin			0.232995
Q2KIW8	GSTK1	Q2KIW8_BOVIN Glutathione S-transferase kappa			0.235719
A0A4W2IIT8	ATP6V1B2	A0A4W2IIT8_BOBOX ATPase H+ transporting V1 subunit B2			0.23734
E1BB38	SRP72	E1BB38_BOVIN Signal recognition particle subunit SRP72			0.237509
A0A4W2DWT8	LLGL2	A0A4W2DWT8_BOBOX LLGL domain-containing protein			0.238314
F1MLW0	CALD1	F1MLW0_BOVIN Non-muscle caldesmon			0.23907
A0A4W2HAX4	TTLL12	A0A4W2HAX4_BOBOX Tubulin tyrosine ligase like 12			0.239197
A0A4W2HM90	CARMIL1	A0A4W2HM90_BOBOX Capping protein regulator and myosin 1 linker 1			0.239349
A0A3Q1MTY6	MAP1B	A0A3Q1MTY6_BOVIN Microtubule associated protein 1B			0.239805
A0A4W2F392	RPL24	A0A4W2F392_BOBOX Ribosomal protein L24			0.239917
A0A4W2D320	TMC4	A0A4W2D320_BOBOX Transmembrane channel-like protein			0.240691
A0A4W2E1E2	CLIP1	A0A4W2E1E2_BOBOX Uncharacterized protein			0.24271
Q3MHZ0	FLOT1	Q3MHZ0_BOVIN Flotillin (Fragment)			0.243108
A0A3Q1LXK9	PLEC	A0A3Q1LXK9_BOVIN Plectin			0.243931
E1BIU7	PTPN23	E1BIU7_BOVIN Protein tyrosine phosphatase non-receptor type 23			0.244551
E1BAI0	RAB23	E1BAI0_BOVIN RAB23, member RAS onco family			0.244634
Q2KII9	DYNC1LI1	Q2KII9_BOVIN Dynein light intermediate chain			0.245498
A0A4W2HK32	MYO1B	A0A4W2HK32_BOBOX Myosin IB			0.245565
A0A3Q1LQA7	TRIM5	A0A3Q1LQA7_BOVIN Tripartite motif containing 5			0.24714
A0A3Q1LLS1	CTPS2	A0A3Q1LLS1_BOVIN CTP synthase			0.247852
A0A4W2DW54	ALDH18A1	A0A4W2DW54_BOBOX Delta-1-pyrroline-5-carboxylate synthase			0.250073
A0A4W2HNE6	CAPG	A0A4W2HNE6_BOBOX Macrophage-capping protein			0.251425
F1N443	PRMT5	F1N443_BOVIN Protein arginine N-methyltransferase 5			0.251933
A0A4W2CUW9	SCFD1	A0A4W2CUW9_BOBOX Sec1 family domain containing 1			0.252626
G3X743	RNPEP	G3X743_BOVIN Arginyl aminopeptidase			0.254154
A7MB21	FERMT2	A7MB21_BOVIN FERMT2 protein			0.254366
G3X6L9	EPRS1	G3X6L9_BOVIN Glutamyl-prolyl-tRNA synthetase 1			0.254833
F1MM88	NEK9	F1MM88_BOVIN NIMA related kinase 9			0.255297
A0A4W2HLS1	STAT1	A0A4W2HLS1_BOBOX Signal transducer and activator of transcription			0.255303
P19858	LDHA	LDHA_BOVIN L-lactate dehydrogenase A chain			0.255569
A0A4W2H221	FGA	A0A4W2H221_BOBOX Fibrinogen alpha chain			0.255936
A0A4W2DNY9	STIP1	A0A4W2DNY9_BOBOX Hsc70/Hsp90-organizing protein			0.256446
A0A4W2EQV6	AHSA1	A0A4W2EQV6_BOBOX Activator of HSP90 ATPase activity 1			0.256791
A6QLB5	EML3	A6QLB5_BOVIN EML3 protein			0.256894
A0A4W2G4P4	IPO7	A0A4W2G4P4_BOBOX Importin 7			0.257347
Q1JP95	PSMC3	Q1JP95_BOVIN Proteasome 26S ATPase subunit 3 (Fragment)			0.257532
Q862J9		Q862J9_BOVIN 60S ribosomal protein L17 (Fragment)			0.258273
A0A4W2D3U1	SLC12A2	A0A4W2D3U1_BOBOX Uncharacterized protein			0.258715
A0A4W2HJP6	EIF3I	A0A4W2HJP6_BOBOX Eukaryotic translation initiation factor 3 subunit I			0.259973
A0A3Q1MPD9	STX2	A0A3Q1MPD9_BOVIN Syntaxin 2			0.260033
Q3YJL3	BoLA	Q3YJL3_BOVIN MHC class I antigen (Fragment)			0.260692
A0A3Q1ML29	RANGAP1	A0A3Q1ML29_BOVIN Ran GTPase activating protein 1			0.261384
A0A3Q1LZU8	GANAB	A0A3Q1LZU8_BOVIN Glucosidase II alpha subunit			0.261781
G3MYE7	MECP2	G3MYE7_BOVIN Methyl-CpG-binding protein 2			0.262547
A0A4W2CKM0	RRBP1	A0A4W2CKM0_BOBOX Ribosome binding protein 1			0.264052
A0JN52	SF3B3	SF3B3_BOVIN Splicing factor 3B subunit 3			0.264577
A0A3Q1LV18	CCT2	A0A3Q1LV18_BOVIN CCT-beta			0.264666
Q28824	MYLK	MYLK_BOVIN Myosin light chain kinase, smooth muscle			0.264963
A0A4W2I9J4	RPS20	A0A4W2I9J4_BOBOX 40S ribosomal protein S20			0.265497
A0A4W2GGV4	EIF3A	A0A4W2GGV4_BOBOX Eukaryotic translation initiation factor 3 subunit A			0.265743
A0A4W2DBI2	HEBP1	A0A4W2DBI2_BOBOX Heme binding protein 1			0.265822
A0A4W2F9W6	AOX1	A0A4W2F9W6_BOBOX Aldehyde oxidase 1			0.2667
A0A3Q1MFI2	FAM120A	A0A3Q1MFI2_BOVIN Constitutive coactivator of PPAR-gamma-like protein 1			0.266933
A0A4W2GW83	ALB	A0A4W2GW83_BOBOX Albumin			0.26739
A0A4W2GVT4	SRSF7	A0A4W2GVT4_BOBOX Serine and arginine rich splicing factor 7			0.267413
A0A3Q1MKR0	VASP	A0A3Q1MKR0_BOVIN Vasodilator-stimulated phosphoprotein			0.267993
A0A4W2BQX9	DEK	A0A4W2BQX9_BOBOX DEK proto-oncogene			0.268089
A0A4W2GQ59	FLNC	A0A4W2GQ59_BOBOX Filamin C			0.268575
E1BQ37	SFPQ	E1BQ37_BOVIN Splicing factor proline and glutamine rich			0.268882
F1MLV1	PSMC6	F1MLV1_BOVIN 26S proteasome regulatory subunit 10B			0.26963
A0A4W2FD30	RPS15	A0A4W2FD30_BOBOX 40S ribosomal protein S15			0.269766
A0A4W2BWI2	SEC16A	A0A4W2BWI2_BOBOX Protein transport protein sec16			0.27028
A0A3Q1LUE5	KIF13B	A0A3Q1LUE5_BOVIN Kinesin family member 13B			0.270895
L7R5X3	eef1d	L7R5X3_BOVIN Eukaryotic translation elongation factor 1 delta transcript variant 1			0.271032
E1BIP8	SERPINB13	E1BIP8_BOVIN Serpin family B member 13			0.271778
A4IFT6	TMED7	A4IFT6_BOVIN TMED7 protein			0.271901
Q32LP6	STAT3	Q32LP6_BOVIN Signal transducer and activator of transcription			0.272189
A0A4W2C416	TJP1	A0A4W2C416_BOBOX Uncharacterized protein			0.272956
A0A3Q1M3Q7	PDIA4	A0A3Q1M3Q7_BOVIN Protein disulfide-isomerase A4			0.273147
A0A3Q1LRY6	NCL	A0A3Q1LRY6_BOVIN Nucleolin			0.27331
E1BHH6	PODN	E1BHH6_BOVIN Podocan			0.274148
F1N7H7	DYNC1I2	F1N7H7_BOVIN Cytoplasmic dynein 1 intermediate chain 2			0.274479
A0A4W2EH10	CHD4	A0A4W2EH10_BOBOX DNA helicase			0.274565
A6QPY0	DDOST	OST48_BOVIN Dolichyl-diphosphooligosaccharide--protein glycosyltransferase 48 kDa subunit			0.274584
A0A4W2H5S9	HYOU1	A0A4W2H5S9_BOBOX Hypoxia up-regulated 1			0.274784
F1MM83	PGLS	F1MM83_BOVIN 6-phosphogluconolactonase			0.274825
A0A4W2DME7	PRPF19	A0A4W2DME7_BOBOX Pre-mRNA-processing factor 19			0.275208
A0A4W2ET17	ALDH7A1	A0A4W2ET17_BOBOX Aldehyde dehydrogenase (NAD(+))			0.275541
A0JN77	TKFC	A0JN77_BOVIN Bifunctional ATP-dependent dihydroxyacetone kinase/FAD-AMP lyase (cyclizing)			0.2762
A1A4I8	XPO7	A1A4I8_BOVIN Exportin 7			0.27715
A0A4W2BV02	QARS1	A0A4W2BV02_BOBOX Glutaminyl-tRNA synthetase			0.279332
O18875	SLC6A8	SC6A8_BOVIN Sodium- and chloride-dependent creatine transporter 1			0.280868
P51176	TGM2	TGM2_BOVIN Protein-glutamine gamma-glutamyltransferase 2			0.28162
A0A4W2FWX3	PAK4	A0A4W2FWX3_BOBOX Non-specific serine/threonine protein kinase			0.2819
A0A4W2CM56		A0A4W2CM56_BOBOX Aldo_ket_red domain-containing protein			0.282015
G3N1U1	CENPV	G3N1U1_BOVIN CENP-V/GFA domain-containing protein			0.2826
Q0P5I8	GET4	GET4_BOVIN Golgi to ER traffic protein 4 homolog			0.282845
A0A4W2D7N9	EIF4A2	A0A4W2D7N9_BOBOX RNA helicase			0.282913
A0A4W2CSE3	COPS2	A0A4W2CSE3_BOBOX COP9 signalosome complex subunit 2			0.283025
A0A4W2DDK7	CCT3	A0A4W2DDK7_BOBOX T-complex protein 1 subunit gamma			0.283495
F1MXE4	PSMD6	F1MXE4_BOVIN 26S proteasome non-ATPase regulatory subunit 6			0.283725
F1MYF9	PLCG1	F1MYF9_BOVIN 1-phosphatidylinositol 4,5-bisphosphate phosphodiesterase gamma			0.28446
A0A4W2GPM6	TNS1	A0A4W2GPM6_BOBOX Tensin 1			0.285546
Q3MHL7	CCT6A	TCPZ_BOVIN T-complex protein 1 subunit zeta			0.287316
F1MK70	SPATS2	F1MK70_BOVIN Spermatosis associated serine rich 2			0.288189
A0A4W2HRJ1	ACTR1B	A0A4W2HRJ1_BOBOX Actin related protein 1B			0.288263
Q3ZBH3	CD151	CD151_BOVIN CD151 antigen			0.288723
F1MTA8	DNAAF1	F1MTA8_BOVIN Dynein axonemal assembly factor 1			0.289267
A0A4W2HAB6	KRAS	A0A4W2HAB6_BOBOX KRAS proto-oncogene, GTPase			0.289901
A0A4W2IHC1	STX3	A0A4W2IHC1_BOBOX Syntaxin 3			0.290544
A0A4W2GQ41	SEMA3C	A0A4W2GQ41_BOBOX Semaphorin-3C			0.290573
A0A3Q1LFD0	ARFGEF1	A0A3Q1LFD0_BOVIN Brefeldin A-inhibited guanine nucleotide-exchange protein 1			0.292078
Q08E01	ADD3	Q08E01_BOVIN Adducin 3			0.292196
E1BF20	HNRNPH1	E1BF20_BOVIN Heteroous nuclear ribonucleoprotein H1			0.295769
A0A4W2FIK9	APMAP	A0A4W2FIK9_BOBOX Adipocyte plasma membrane-associated protein			0.296201
A0A4W2HBE8	DNAH5	A0A4W2HBE8_BOBOX Dynein axonemal heavy chain 5			0.296716
B0JYK4	PRKAR2B	B0JYK4_BOVIN Protein kinase, cAMP-dependent, regulatory, type II, beta			0.296901
Q0III6	DNAJB6	DNJB6_BOVIN DnaJ homolog subfamily B member 6			0.298826
A0A4W2HHS0	OLA1	A0A4W2HHS0_BOBOX Obg-like ATPase 1			0.299399
A0A4W2C6J7	IDH2	A0A4W2C6J7_BOBOX Isocitrate dehydrogenase [NADP]			0.29979
A0A4W2ET72	NCKAP1	A0A4W2ET72_BOBOX Uncharacterized protein			0.300258
F1N6D5	EFTUD2	F1N6D5_BOVIN 116 kDa U5 small nuclear ribonucleoprotein component			0.300368
F1MVT7	EPM2AIP1	F1MVT7_BOVIN EPM2A interacting protein 1			0.301891
A0A4W2GKH8	FKBP4	A0A4W2GKH8_BOBOX Peptidylprolyl isomerase			0.302378
A0A4W2CX08	PGM5	A0A4W2CX08_BOBOX Uncharacterized protein			0.302671
A0A4W2EVB2	COPS8	A0A4W2EVB2_BOBOX COP9 signalosome subunit 8			0.303284
A0A4W2HG87	DDX31	A0A4W2HG87_BOBOX DEAD-box helicase 31			0.304216
P35604	COPZ1	COPZ1_BOVIN Coatomer subunit zeta-1			0.304767
A0A4W2C999	PIK3C2A	A0A4W2C999_BOBOX 40S ribosomal protein S13			0.304848
A0A4W2DYR8	DHX9	A0A4W2DYR8_BOBOX DEAH box protein 9			0.306202
F1MWD3	CCT5	F1MWD3_BOVIN CCT-epsilon			0.307284
A0A4W2FDX9	CCT7	A0A4W2FDX9_BOBOX T-complex protein 1 subunit eta			0.307305
A0A3Q1N0J8	YTHDC2	A0A3Q1N0J8_BOVIN YTH domain containing 2			0.311223
A7YY28	ABHD14B	ABHEB_BOVIN Protein ABHD14B			0.31244
A0A4W2EKT8	PI4KA	A0A4W2EKT8_BOBOX 1-phosphatidylinositol 4-kinase			0.313286
Q3MHG3	MPST	Q3MHG3_BOVIN Sulfurtransferase			0.313901
A0A4W2FI16	PLCB4	A0A4W2FI16_BOBOX 1-phosphatidylinositol 4,5-bisphosphate phosphodiesterase			0.313945
E1BIB4	HNRNPL	E1BIB4_BOVIN Heteroous nuclear ribonucleoprotein L			0.314124
A0A4W2EH70	NCBP1	A0A4W2EH70_BOBOX Nuclear cap binding protein subunit 1			0.314594
Q3ZBH5	PA2G4	Q3ZBH5_BOVIN Proliferation-associated 2G4			0.315466
A0A4W2G877	VARS1	A0A4W2G877_BOBOX Valine--tRNA ligase			0.316663
A0A4W2DWR7	PRPSAP2	A0A4W2DWR7_BOBOX Phosphoribosyl pyrophosphate synthetase associated protein 2			0.318854
A7MB50	TBCD	A7MB50_BOVIN Tubulin-specific chaperone D			0.319717
F6PWM7	AIMP1	F6PWM7_BOVIN Aminoacyl tRNA synthetase complex interacting multifunctional protein 1			0.320129
A0A4W2GDJ4	VPS13C	A0A4W2GDJ4_BOBOX Vacuolar protein sorting 13 homolog C			0.321261
A0A7S6NJ33		A0A7S6NJ33_BOVIN MHC class I antigen (Fragment)			0.321737
A0A3Q1LXX9	COPE	A0A3Q1LXX9_BOVIN Coatomer subunit epsilon			0.322115
A0A4W2F0S3	DARS1	A0A4W2F0S3_BOBOX Aspartate--tRNA ligase, cytoplasmic			0.323124
A0A4W2G819	DGKB	A0A4W2G819_BOBOX Diacylglycerol kinase			0.328213
G3N156	PKP1	G3N156_BOVIN Plakophilin-1			0.328306
A0A4W2C3R2	H1-5	A0A4W2C3R2_BOBOX H15 domain-containing protein			0.328591
E1BKX1	CEMIP	E1BKX1_BOVIN Hyaluronoglucosaminidase			0.329471
A0A4W2DQ73	C8G	A0A4W2DQ73_BOBOX Complement C8 gamma chain			0.330817
A0A4W2FHJ6	MTA2	A0A4W2FHJ6_BOBOX Metastasis associated 1 family member 2			0.332042
E1BIS6	SYNM	E1BIS6_BOVIN Synemin			0.333352
A0A3Q1LPY0	MUC4	A0A3Q1LPY0_BOVIN Mucin 4, cell surface associated			0.335796
E1B7E3	GOLGA4	E1B7E3_BOVIN Golgin A4			0.336455
F1MYN2	CGN	F1MYN2_BOVIN Cingulin			0.337199
A0A4W2H529	PDE5A	A0A4W2H529_BOBOX Phosphodiesterase			0.338025
A0A4W2HQR5	HUWE1	A0A4W2HQR5_BOBOX HECT-type E3 ubiquitin transferase			0.338123
F1MMA0	ILF3	F1MMA0_BOVIN Interleukin enhancer binding factor 3			0.338686
A0A3Q1NGX5	ILF2	A0A3Q1NGX5_BOVIN Interleukin enhancer binding factor 2			0.341708
A0A4W2III9	OSCP1	A0A4W2III9_BOBOX Organic solute carrier partner 1			0.343357
A0A4W2BP07	TOLLIP	A0A4W2BP07_BOBOX Toll interacting protein			0.344853
F1MFC6	FARP1	F1MFC6_BOVIN FERM, ARH/RhoGEF and pleckstrin domain protein 1			0.344909
Q3SYW1	AP1M2	AP1M2_BOVIN AP-1 complex subunit mu-2			0.346108
A0A4W2BZ74	DYNC2H1	A0A4W2BZ74_BOBOX Cytoplasmic dynein 2 heavy chain 1			0.346594
A0A4W2E1Y7	MAP1B	A0A4W2E1Y7_BOBOX Uncharacterized protein			0.346594
A0A4W2G0F1	GOLGA3	A0A4W2G0F1_BOBOX Golgin A3			0.346594
A0A3Q1N108	LARS1	A0A3Q1N108_BOVIN Leucyl-tRNA synthetase			0.346594
A0A4W2BUZ1	ROCK1	A0A4W2BUZ1_BOBOX Rho-associated protein kinase			0.346594
E1BEK9	UPF1	E1BEK9_BOVIN UPF1 RNA helicase and ATPase			0.346594
A5D984	PKM	A5D984_BOVIN Pyruvate kinase			0.346594
F1N319	ROCK2	F1N319_BOVIN Rho-associated protein kinase			0.346594
A0A4W2FQI1	CYFIP1	A0A4W2FQI1_BOBOX Cytoplasmic FMR1-interacting protein			0.346594
A0A4W2CQ08	OGDH	A0A4W2CQ08_BOBOX Oxoglutarate dehydrogenase (succinyl-transferring)			0.346594
F1MVC0	CAD	F1MVC0_BOVIN CAD protein			0.346594
F1N4V5	NAA15	F1N4V5_BOVIN N-alpha-acetyltransferase 15, NatA auxiliary subunit			0.346594
F1N6N3	EHD3	F1N6N3_BOVIN EH domain containing 3			0.346594
A0A4W2CPR3	CKAP5	A0A4W2CPR3_BOBOX Uncharacterized protein			0.346594
Q08E58	TTLL12	Q08E58_BOVIN Tubulin tyrosine ligase like 12			0.346594
F1MJH1	GSN	F1MJH1_BOVIN Actin-depolymerizing factor			0.346594
F1N7B5	CUL5	F1N7B5_BOVIN Cullin 5			0.346594
A0A4W2HQ09	SMC1A	A0A4W2HQ09_BOBOX Structural maintenance of chromosomes protein			0.346594
F1MMK8	KARS1	F1MMK8_BOVIN Lysine--tRNA ligase			0.346594
F1MC86	GMPS	F1MC86_BOVIN Glutamine amidotransferase			0.346594
A0A4W2D1C5	ECPAS	A0A4W2D1C5_BOBOX Ecm29 proteasome adaptor and scaffold			0.346594
A5D7D9	DHX15	A5D7D9_BOVIN RNA helicase			0.346594
A0A4W2HRY2	MYO5A	A0A4W2HRY2_BOBOX Myosin VA			0.346594
A0A4W2FIR3	ANKFY1	A0A4W2FIR3_BOBOX Ankyrin repeat and FYVE domain containing 1			0.346594
G3MYK8	ASCC3	G3MYK8_BOVIN Activating signal cointegrator 1 complex subunit 3			0.346594
A0A4W2FC99	PML	A0A4W2FC99_BOBOX Promyelocytic leukemia			0.346594
A0A4W2IIZ4	CCDC91	A0A4W2IIZ4_BOBOX Coiled-coil domain containing 91			0.346594
A0A4W2EL77	ATP5F1B	A0A4W2EL77_BOBOX ATP synthase subunit beta			0.346594
A0A4W2D4U6	SEC23B	A0A4W2D4U6_BOBOX Protein transport protein SEC23			0.346594
A0A3Q1MDA1	AGO2	A0A3Q1MDA1_BOVIN Protein argonaute-2			0.346594
A0A4W2GL04	AKAP13	A0A4W2GL04_BOBOX A-kinase anchoring protein 13			0.346594
A0A3Q1MFA9	DOCK5	A0A3Q1MFA9_BOVIN Dedicator of cytokinesis 5			0.346594
A0A4W2G9M9	CNOT1	A0A4W2G9M9_BOBOX CCR4-NOT transcription complex subunit 1			0.346594
A0A4W2CZC4	DDX1	A0A4W2CZC4_BOBOX ATP-dependent RNA helicase DDX1			0.346594
A0A4W2BP94	HSPH1	A0A4W2BP94_BOBOX Heat shock 110 kDa protein			0.346594
A0A4W2HZT8	ANK3	A0A4W2HZT8_BOBOX Ankyrin 3			0.346594
A0A4W2CAI2	CCT4	A0A4W2CAI2_BOBOX T-complex protein 1 subunit delta			0.346594
A0A4W2ECR7	CRYBG1	A0A4W2ECR7_BOBOX Crystallin beta-gamma domain containing 1			0.346594
A0A4W2GYC0	MAP7	A0A4W2GYC0_BOBOX Microtubule associated protein 7			0.346594
A0A4W2DHR3	TTC37	A0A4W2DHR3_BOBOX Tetratricopeptide repeat domain 37			0.346594
A7MBA2	PSMD1	A7MBA2_BOVIN 26S proteasome non-ATPase regulatory subunit 1			0.346594
A0A4W2CTU6	CSNK2A1	A0A4W2CTU6_BOBOX Non-specific serine/threonine protein kinase			0.346594
A0A4W2EAN6	CAB39	A0A4W2EAN6_BOBOX Uncharacterized protein			0.346594
A0A4W2HAU5	PRXL2A	A0A4W2HAU5_BOBOX Peroxiredoxin-like 2 activated in M-CSF stimulated monocytes			0.346594
A7Z069	KRIT1	A7Z069_BOVIN KRIT1 protein			0.346594
A0A3Q1LVC8	XPNPEP1	A0A3Q1LVC8_BOVIN Xaa-Pro aminopeptidase 1			0.346594
A0A4W2GUL6	PPP2R2A	A0A4W2GUL6_BOBOX Serine/threonine-protein phosphatase 2A 55 kDa regulatory subunit B			0.346594
A0A4W2HWT2	ACSL3	A0A4W2HWT2_BOBOX Acyl-CoA synthetase long chain family member 3			0.346594
A0A4W2EH29	YARS1	A0A4W2EH29_BOBOX Tyrosine--tRNA ligase			0.346594
A0A4W2DJY6	LOC113879933	A0A4W2DJY6_BOBOX SERPIN domain-containing protein			0.346594
A0A4W2GSK0	SERBP1	A0A4W2GSK0_BOBOX SERPINE1 mRNA binding protein 1			0.346594
A6QR01	LRRC47	A6QR01_BOVIN LRRC47 protein			0.346594
A0A4W2GRE8	CLINT1	A0A4W2GRE8_BOBOX Clathrin interactor 1			0.346594
F1MYB8	VWA7	F1MYB8_BOVIN von Willebrand factor A domain-containing protein 7			0.346594
F1N036	DNAJC3	F1N036_BOVIN DnaJ homolog subfamily C member 3			0.346594
A0A4W2CXI4	EIF2B4	A0A4W2CXI4_BOBOX Eukaryotic translation initiation factor 2B subunit delta			0.346594
A0A4W2H8V7	LNPEP	A0A4W2H8V7_BOBOX Aminopeptidase			0.346594
A0A4W2G4J4	CUL2	A0A4W2G4J4_BOBOX Cullin 2			0.346594
A0A4W2CBE0	TMC5	A0A4W2CBE0_BOBOX Transmembrane channel-like protein			0.346594
F1MQ65	MYO1E	F1MQ65_BOVIN Myosin IE			0.346594
A0A4W2CSK0	STK24	A0A4W2CSK0_BOBOX Serine/threonine kinase 24			0.346594
A0A4W2GWK2	KIF21A	A0A4W2GWK2_BOBOX Kinesin family member 21A			0.346594
A0A4W2G9E6		A0A4W2G9E6_BOBOX RRM domain-containing protein			0.346594
A0A4W2G239	ANXA7	A0A4W2G239_BOBOX Annexin			0.346594
A0A4W2DWX6	SIL1	A0A4W2DWX6_BOBOX SIL1 nucleotide exchange factor			0.346594
A0A4W2HM43	LOC113907256	A0A4W2HM43_BOBOX Glutathione transferase			0.346594
A0A4W2C0I1		A0A4W2C0I1_BOBOX Elongation factor 1-alpha			0.346594
E1B7Q2	AK7	E1B7Q2_BOVIN Nucleoside-diphosphate kinase			0.346594
A6QQT5	SSRP1	A6QQT5_BOVIN FACT complex subunit SSRP1			0.346594
A0A4W2H365	TRIM28	A0A4W2H365_BOBOX Tripartite motif containing 28			0.346594
A0A4W2H8A7	MYCBP2	A0A4W2H8A7_BOBOX RCR-type E3 ubiquitin transferase			0.346594
Q2KIQ1	PGM3	Q2KIQ1_BOVIN Phosphoacetylglucosamine mutase			0.346594
A0A3Q1MA07	SERPINB5	A0A3Q1MA07_BOVIN Serpin B5			0.346594
A0A4W2FR75	PLCB3	A0A4W2FR75_BOBOX 1-phosphatidylinositol 4,5-bisphosphate phosphodiesterase			0.346594
A0A4W2C9R8		A0A4W2C9R8_BOBOX KOW domain-containing protein			0.346594
A0A4W2DX04	MATR3	A0A4W2DX04_BOBOX Uncharacterized protein			0.346594
A7YWH5	DKC1	A7YWH5_BOVIN DKC1 protein			0.346594
A6QR40	ELMO3	ELMO3_BOVIN Engulfment and cell motility protein 3			0.346594
A0A3Q1LUR5	PRKACB	A0A3Q1LUR5_BOVIN cAMP-dependent protein kinase			0.346594
A0A4W2E7S6	TNPO1	A0A4W2E7S6_BOBOX Transportin 1			0.346594
Q5E959	STRAP	STRAP_BOVIN Serine-threonine kinase receptor-associated protein			0.346594
A0A3Q1M5Y3	RBM39	A0A3Q1M5Y3_BOVIN RNA binding motif protein 39			0.346594
A0A4W2E999	RO60	A0A4W2E999_BOBOX TROVE domain-containing protein			0.346594
K7QE84	BoLA	K7QE84_BOVIN MHC class I antigen			0.346594
Q8SNI8	BoLA	Q8SNI8_BOVIN MHC class I antigen			0.346594
A0A4W2GJQ9	BUB3	A0A4W2GJQ9_BOBOX BUB3 mitotic checkpoint protein			0.346594
A0A4W2EB17	SHMT2	A0A4W2EB17_BOBOX Serine hydroxymethyltransferase			0.346594
Q3SZI8	IVD	IVD_BOVIN Isovaleryl-CoA dehydrogenase, mitochondrial			0.346594
A0A4W2FTW7	UPF2	A0A4W2FTW7_BOBOX UPF2 regulator of nonsense mediated mRNA decay			0.346594
A0A4W2C091	HERC4	A0A4W2C091_BOBOX HECT and RLD domain containing E3 ubiquitin protein ligase 4			0.346594
A0A4W2IMT5	PAK2	A0A4W2IMT5_BOBOX Non-specific serine/threonine protein kinase			0.346594
A0A3Q1M2B7	EIF2A	A0A3Q1M2B7_BOVIN Eukaryotic translation initiation factor 2A			0.346594
E1B9L5	FXR2	E1B9L5_BOVIN FMR1 autosomal homolog 2			0.346594
A4IFB8	IPO4	A4IFB8_BOVIN IPO4 protein			0.346594
Q0P5B0	ARRDC1	Q0P5B0_BOVIN Arrestin domain containing 1			0.346594
Q9BEA3	AceCS2	Q9BEA3_BOVIN Acetyl-coenzyme A synthetase			0.346594
A0A4W2G9R5	CRB2	A0A4W2G9R5_BOBOX Crumbs cell polarity complex component 2			0.346594
A0A4W2D275	DDX58	A0A4W2D275_BOBOX RNA helicase			0.346594
A0A4W2DRM9	NAALAD2	A0A4W2DRM9_BOBOX N-acetylated alpha-linked acidic dipeptidase 2			0.346594
A0A4W2GYF0	UBTF	A0A4W2GYF0_BOBOX Upstream binding transcription factor			0.346594
A0A4W2FMJ9	RCN2	A0A4W2FMJ9_BOBOX Reticulocalbin 2			0.346594
Q3T0Y1	OTUB1	Q3T0Y1_BOVIN Ubiquitin thioesterase			0.346594
F1N152	HTRA1	HTRA1_BOVIN Serine protease HTRA1			0.346594
A0A4W2HJP0	HMGB1	A0A4W2HJP0_BOBOX High mobility group protein 1			0.346594
A0A4W2IK53	ARMC8	A0A4W2IK53_BOBOX Armadillo repeat-containing protein 8			0.346594
A0A4W2E169	CHUK	A0A4W2E169_BOBOX I-kappa-B kinase			0.346594
A0A4W2G8R5	DDX5	A0A4W2G8R5_BOBOX DEAD box protein 5			0.346594
A0A4W2H473	STRN3	A0A4W2H473_BOBOX Striatin 3			0.346594
A0A4W2C9R2	LOC113879927	A0A4W2C9R2_BOBOX SERPIN domain-containing protein			0.346594
G5E567	IPO9	G5E567_BOVIN Importin 9			0.346594
A0A4W2CWL8	HERC1	A0A4W2CWL8_BOBOX HECT and RLD domain containing E3 ubiquitin protein ligase family member 1			0.346594
A0A4W2D0L4	FMC1-LUC7L2	A0A4W2D0L4_BOBOX Putative RNA-binding protein Luc7-like 2			0.346594
E1B6Z6	LCN2	E1B6Z6_BOVIN Lipocalin 2			0.346594
Q32LF7	B4GALT4	Q32LF7_BOVIN UDP-Gal:betaGlcNAc beta 1,4-galactosyltransferase, polypeptide 4			0.346594
A0A4W2END1	PLAA	A0A4W2END1_BOBOX Phospholipase A2 activating protein			0.346594
A0JN43	ESYT1	A0JN43_BOVIN Extended synaptotagmin 1			0.346594
F1MJH8	ARHGAP18	F1MJH8_BOVIN Rho GTPase activating protein 18			0.346594
A6H7G2	DBNL	DBNL_BOVIN Drebrin-like protein			0.346594
A0A4W2C9J6	SMARCD2	A0A4W2C9J6_BOBOX SWI/SNF related, matrix associated, actin dependent regulator of chromatin, subfamily d, member 2			0.346594
A0A4W2F1L4	TXNRD1	A0A4W2F1L4_BOBOX Thioredoxin-disulfide reductase			0.346594
A0A4W2FPG0	WDR61	A0A4W2FPG0_BOBOX WD repeat domain 61			0.346594
F1MPL6	BOLA-NC1	F1MPL6_BOVIN Non-classical MHC class I antigen			0.346594
A0A4W2ID94	TXNDC5	A0A4W2ID94_BOBOX Eukaryotic translation elongation factor 1 epsilon 1			0.346594
A0A4W2CS61	SULF2	A0A4W2CS61_BOBOX Sulfatase 2			0.346594
F1MZX0	PRKCD	F1MZX0_BOVIN Protein kinase C delta type			0.346594
A0A3Q1N7L7	ADD1	A0A3Q1N7L7_BOVIN Adducin 1			0.346594
F1MGL5	TMEM67	F1MGL5_BOVIN Transmembrane protein 67			0.346594
E1BB46	SH3BP4	E1BB46_BOVIN SH3 domain binding protein 4			0.346594
H7BWW0	CORO1B	H7BWW0_BOVIN Coronin			0.346594
A0A4W2EED5	EXOC4	A0A4W2EED5_BOBOX Exocyst complex component Sec8			0.346594
A0JN63	CSTF1	A0JN63_BOVIN Cleavage stimulation factor 50 kDa subunit			0.346594
Q6IE76	FDFT1	Q6IE76_BOVIN Squalene synthase			0.346594
A0A4W2HHR5	SEC24A	A0A4W2HHR5_BOBOX SEC24 homolog A, COPII coat complex component			0.346594
P31404	ATP6V1A	VATA_BOVIN V-type proton ATPase catalytic subunit A			0.346594
A0A4W2IMJ9	GIPC2	A0A4W2IMJ9_BOBOX GIPC PDZ domain containing family member 2			0.346594
F1N034	KIF2A	F1N034_BOVIN Kinesin-like protein			0.346594
A0A4W2FC62	TRAP1	A0A4W2FC62_BOBOX TNF receptor associated protein 1			0.346594
A0A3Q1LMZ8	SEPTIN6	A0A3Q1LMZ8_BOVIN Septin			0.346594
A0A3Q1MDH5	ACAA2	A0A3Q1MDH5_BOVIN 3-ketoacyl-CoA thiolase, mitochondrial			0.346594
A0A4W2DLA4	HMOX1	A0A4W2DLA4_BOBOX Heme oxygenase (biliverdin-producing)			0.346594
A0A3Q1LUW5	STRN	A0A3Q1LUW5_BOVIN Striatin			0.346594
A0A4W2DR95	PICALM	A0A4W2DR95_BOBOX ENTH domain-containing protein			0.346594
A0A4W2IRJ5	ALS2	A0A4W2IRJ5_BOBOX Alsin Rho guanine nucleotide exchange factor ALS2			0.346594
A0A3Q1M423	UGT1A1	A0A3Q1M423_BOVIN UDP-glucuronosyltransferase			0.346594
A0A4W2I8A3	MRC2	A0A4W2I8A3_BOBOX Mannose receptor C type 2			0.346594
F1MHR6	KHSRP	F1MHR6_BOVIN KH-type splicing regulatory protein			0.346594
A0A4W2HC76	ARAF	A0A4W2HC76_BOBOX Non-specific serine/threonine protein kinase			0.346594
Q3SZ15	EEF1E1	Q3SZ15_BOVIN Eukaryotic translation elongation factor 1 epsilon 1			0.346594
A0A4W2CW03	FAM98B	A0A4W2CW03_BOBOX Family with sequence similarity 98 member B			0.346594
F1MCZ0	GMPR2	F1MCZ0_BOVIN GMP reductase			0.346594
G3X7B2	CSNK1G3	G3X7B2_BOVIN Non-specific serine/threonine protein kinase			0.346594
Q29RQ2	KHDRBS1	Q29RQ2_BOVIN KH RNA binding domain containing, signal transduction associated 1			0.346594
Q17QD7	LUC7L	Q17QD7_BOVIN LUC7-like (S. cerevisiae)			0.346594
E1BDV5	PELP1	E1BDV5_BOVIN Proline, glutamate and leucine rich protein 1			0.346594
A0A4W2E2G9	PDLIM1	A0A4W2E2G9_BOBOX PDZ and LIM domain 1			0.346594
A0A4W2ELH9	ALDH1A2	A0A4W2ELH9_BOBOX Aldedh domain-containing protein			0.346594
A0A4W2HC71	NPR1	A0A4W2HC71_BOBOX Guanylate cyclase			0.346594
A0A4W2F7A5	UBE2O	A0A4W2F7A5_BOBOX Ubiquitin conjugating enzyme E2 O			0.346594
A0A4W2FNC1	BCAP31	A0A4W2FNC1_BOBOX B-cell receptor-associated protein			0.346594
A6H788	SNRPA1	A6H788_BOVIN SNRPA1 protein			0.346594
A0A4W2FXR4	GLOD4	A0A4W2FXR4_BOBOX Nucleoredoxin			0.346594
A0A4W2GAN4	STOML3	A0A4W2GAN4_BOBOX Stomatin like 3			0.346594
Q2T9R3	ZNF629	Q2T9R3_BOVIN ZNF629 protein (Fragment)			0.346594
A5D794	GAPVD1	GAPD1_BOVIN GTPase-activating protein and VPS9 domain-containing protein 1			0.346594
F1MDU6	TRMT61A	F1MDU6_BOVIN tRNA (adenine(58)-N(1))-methyltransferase catalytic subunit TRMT61A			0.346594
A0A4W2GFN9	PRKCA	A0A4W2GFN9_BOBOX Protein kinase C			0.346594
A0A4W2FQ43	DBI	A0A4W2FQ43_BOBOX Diazepam binding inhibitor, acyl-CoA binding protein			0.346594
A0A4W2HWC1	PDHX	A0A4W2HWC1_BOBOX Dihydrolipoamide acetyltransferase component of pyruvate dehydrogenase complex			0.346594
A0A4W2BQW8	ATP2A1	A0A4W2BQW8_BOBOX Calcium-transporting ATPase			0.346594
F1MEP1	C8H9orf64	F1MEP1_BOVIN Queuosine salvage protein			0.346594
Q29460	PAFAH1B3	PA1B3_BOVIN Platelet-activating factor acetylhydrolase IB subunit alpha1			0.346594
A0A4W2FTJ4	DIMT1	A0A4W2FTJ4_BOBOX rRNA adenine N(6)-methyltransferase			0.346594
Q2NL31	MRI1	MTNA_BOVIN Methylthioribose-1-phosphate isomerase			0.346594
A0A4W2BWP1	COG4	A0A4W2BWP1_BOBOX Component of oligomeric Golgi complex 4			0.346594
A0A4W2EW39	ERP44	A0A4W2EW39_BOBOX Endoplasmic reticulum protein 44			0.346594
A0A4W2D129	METAP2	A0A4W2D129_BOBOX Methionine aminopeptidase 2			0.346594
A0A3Q1LUE8	MTOR	A0A3Q1LUE8_BOVIN Serine/threonine-protein kinase mTOR			0.346594
A0A3Q1M4M0		A0A3Q1M4M0_BOVIN Uncharacterized protein			0.346594
A0A4W2I991	EDC4	A0A4W2I991_BOBOX Enhancer of mRNA-decapping protein 4			0.346594
A0A4W2DTK0	EXOC1	A0A4W2DTK0_BOBOX Sec3-PIP2_bind domain-containing protein			0.346594
A0A4W2E1M9	PICK1	A0A4W2E1M9_BOBOX PRKCA-binding protein			0.346594
F1MQ56	FOCAD	F1MQ56_BOVIN Focadhesin			0.346594
A0A4W2GST1	CTTN	A0A4W2GST1_BOBOX Cortactin			0.346594
A0A4W2DZV3	ATP2A3	A0A4W2DZV3_BOBOX Calcium-transporting ATPase			0.346594
A6QLW3	RPRD1B	A6QLW3_BOVIN RPRD1B protein			0.346594
A0A3S5ZPI7	CYB5B	A0A3S5ZPI7_BOVIN Cytochrome b5 type B			0.346594
A0A4W2C1M7	TRRAP	A0A4W2C1M7_BOBOX Uncharacterized protein			0.346594
G3MZY8	POLR2A	G3MZY8_BOVIN DNA-directed RNA polymerase subunit			0.346594
Q17QZ9	IFIT5	Q17QZ9_BOVIN Interferon-induced protein with tetratricopeptide repeats 5			0.346594
Q3T0S7	RTRAF	Q3T0S7_BOVIN RNA transcription, translation and transport factor protein			0.346594
E1BN45	CCM2L	E1BN45_BOVIN CCM2 like scaffold protein			0.346594
F1MY14	KIAA1549	F1MY14_BOVIN KIAA1549			0.346594
A5D7C4	TNPO3	A5D7C4_BOVIN TNPO3 protein			0.346594
E1BAQ3	MUC13	E1BAQ3_BOVIN Mucin 13, cell surface associated			0.346594
A0A4W2H076	STAG1	A0A4W2H076_BOBOX Stromal antigen 1			0.346594
A0A4W2DXM2	BCAT1	A0A4W2DXM2_BOBOX Branched-chain-amino-acid aminotransferase			0.346594
F1MBG5	PRKAA1	F1MBG5_BOVIN Acetyl-CoA carboxylase kinase			0.346594
A0A4W2GVL7	EIF3G	A0A4W2GVL7_BOBOX Eukaryotic translation initiation factor 3 subunit G			0.346594
A5D9F7	SNX6	A5D9F7_BOVIN Sorting nexin 6 (Fragment)			0.346594
A6H7A2	ADA	A6H7A2_BOVIN Adenosine aminohydrolase			0.346594
A6QNS7	PDE4DIP	A6QNS7_BOVIN Cardiomyopathy-associated protein 2			0.346594
E1BDP3	ALDH5A1	E1BDP3_BOVIN Succinate-semialdehyde dehydrogenase			0.346594
A0A4W2H3U9	BAX	A0A4W2H3U9_BOBOX BCL2 associated X, apoptosis regulator			0.346594
F1MR22	PIGR	F1MR22_BOVIN Polymeric immunoglobulin receptor			0.346594
Q0VCC5	REPIN1	REPI1_BOVIN Replication initiator 1			0.346594
A0A4W2G5V6	KIF3A	A0A4W2G5V6_BOBOX Septin			0.346594
A0A4W2HN45	TMEM30A	A0A4W2HN45_BOBOX Cell cycle control protein			0.346594
A0A3Q1MTB8	PRKCSH	A0A3Q1MTB8_BOVIN Glucosidase 2 subunit beta			0.346594
A0A4W2G5A2	CBR3	A0A4W2G5A2_BOBOX Carbonyl reductase (NADPH)			0.346594
A0A4W2FCC2	NAGK	A0A4W2FCC2_BOBOX GlcNAc kinase			0.346594
A0A4W2HE22	DERA	A0A4W2HE22_BOBOX 2-deoxy-D-ribose 5-phosphate aldolase			0.346594
A0A4W2CUH5	BPNT1	A0A4W2CUH5_BOBOX 3(2), 5-bisphosphate nucleotidase 1			0.346594
A0A3Q1N238	SUCLG1	A0A3Q1N238_BOVIN Succinate--CoA ligase [ADP/GDP-forming] subunit alpha, mitochondrial			0.346594
A0A4W2IPR4	GART	A0A4W2IPR4_BOBOX Trifunctional purine biosynthetic protein adenosine-3			0.346594
A0A4W2GPZ4	NOP16	A0A4W2GPZ4_BOBOX Nucleolar protein 16			0.346594
A0A4W2IE79	GALM	A0A4W2IE79_BOBOX Aldose 1-epimerase			0.346594
A0A4W2FDW3	GAA	A0A4W2FDW3_BOBOX Glucosidase alpha, acid			0.346594
A0A4W2CUD3	RAB3GAP2	A0A4W2CUD3_BOBOX Uncharacterized protein			0.346594
A0A4W2DWY8	MSI2	A0A4W2DWY8_BOBOX Musashi RNA binding protein 2			0.346594
A0A4W2C4P9	RRP12	A0A4W2C4P9_BOBOX NUC173 domain-containing protein			0.346594
Q2YDK6	DKKL1	Q2YDK6_BOVIN Dickkopf like acrosomal protein 1			0.346594
A0A3Q1MLD9	FAM120C	A0A3Q1MLD9_BOVIN Family with sequence similarity 120C			0.346594
Q3T151	PTPN2	Q3T151_BOVIN Tyrosine-protein phosphatase non-receptor type			0.346594
A0A4W2FY81	NFIC	A0A4W2FY81_BOBOX Nuclear factor 1			0.346594
A6QQA8	QSOX1	A6QQA8_BOVIN Sulfhydryl oxidase			0.346594
A0A4W2HRN9	KPNA4	A0A4W2HRN9_BOBOX Importin subunit alpha			0.346594
E1BL29	BLMH	E1BL29_BOVIN Bleomycin hydrolase			0.346594
A0A4W2E4Y7	MTA1	A0A4W2E4Y7_BOBOX Uncharacterized protein			0.346594
A5PJS4	LOC100138178	A5PJS4_BOVIN LOC100138178 protein (Fragment)			0.346594
G3N3Y2	PRODH	G3N3Y2_BOVIN Proline dehydrogenase			0.346594
Q6VBM2	PAICS	Q6VBM2_BOVIN Multifunctional protein ADE2			0.346594
A0A4W2DIJ0	ARHGAP25	A0A4W2DIJ0_BOBOX Uncharacterized protein			0.346594
A0A4W2DNY3	LAMA3	A0A4W2DNY3_BOBOX Uncharacterized protein			0.346594
E1BMZ0	EFCAB7	E1BMZ0_BOVIN EF-hand calcium binding domain 7			0.346594
E1BNM6	WBP11	E1BNM6_BOVIN WW domain binding protein 11			0.346594
A0A4W2FLT1	SPAG1	A0A4W2FLT1_BOBOX Sperm associated antigen 1			0.346594
A7YY24	IGBP1	A7YY24_BOVIN IGBP1 protein			0.346594
A0A7T0IG86		A0A7T0IG86_BOVIN Proteasome subunit beta type-8			0.346594
A0A4W2HBJ9	USP10	A0A4W2HBJ9_BOBOX Deubiquitinating enzyme 10			0.346594
A0A4W2G0I2	TRAPPC11	A0A4W2G0I2_BOBOX Trafficking protein particle complex subunit 11			0.346594
P11456	M6PR	MPRD_BOVIN Cation-dependent mannose-6-phosphate receptor			0.346594
A0A4W2E8X2	PPP1CC	A0A4W2E8X2_BOBOX Serine/threonine-protein phosphatase			0.346594
A0A4W2EN68	OSGEP	A0A4W2EN68_BOBOX Probable tRNA N6-adenosine threonylcarbamoyltransferase			0.346594
A0A4W2DQI9	ARPC1A	A0A4W2DQI9_BOBOX Actin-related protein 2/3 complex subunit			0.346594
A0A4W2EXR2	ARHGEF10L	A0A4W2EXR2_BOBOX DH domain-containing protein			0.346594
A0A4W2GPE5	GCDH	A0A4W2GPE5_BOBOX Glutaryl-CoA dehydrogenase			0.346594
G3N3E5	WDR5	G3N3E5_BOVIN WD repeat-containing protein 5			0.346594
Q2KIW9	CMPK1	KCY_BOVIN UMP-CMP kinase			0.346594
A0A4W2CHN6	PAF1	A0A4W2CHN6_BOBOX RNA polymerase II-associated factor 1 homolog			0.346594
A0A4W2GXE1	PCCB	A0A4W2GXE1_BOBOX Propionyl-CoA carboxylase subunit beta			0.346594
Q2HPH1		Q2HPH1_BOVIN DNA-directed RNA polymerases I and III subunit RPAC1 (Fragment)			0.346594
A0A4W2IPZ2	RPL38	A0A4W2IPZ2_BOBOX 60S ribosomal protein L38			0.346594
Q3SX41	LUC7L3	LC7L3_BOVIN Luc7-like protein 3			0.346594
A0A4W2DRZ6	WDR18	A0A4W2DRZ6_BOBOX WD repeat-containing protein 18			0.346594
A0A4W2HF29	RPL30	A0A4W2HF29_BOBOX 60S ribosomal protein L30			0.346594
A0A4W2FTK5	EIF3K	A0A4W2FTK5_BOBOX Eukaryotic translation initiation factor 3 subunit K			0.346594
A0A4W2HFK9	SNX5	A0A4W2HFK9_BOBOX Sorting nexin 5			0.346594
A0A4W2DH38	NASP	A0A4W2DH38_BOBOX Alcohol dehydrogenase [NADP(+)]			0.346594
A0A4W2FR72	RAB25	A0A4W2FR72_BOBOX RAB25, member RAS oncogene family			0.346594
A0A452DIE7	MUC1	A0A452DIE7_BOVIN Mucin-1			0.346594
A0A3Q1LQB6	BCAS1	A0A3Q1LQB6_BOVIN Brain enriched myelin associated protein 1			0.346594
A0A4W2C3H4	OPLAH	A0A4W2C3H4_BOBOX Uncharacterized protein			0.346594
F6PRB5	ECH1	F6PRB5_BOVIN Enoyl-CoA hydratase 1			0.346594
A4IF71	PKP2	A4IF71_BOVIN PKP2 protein			0.346594
A5D9F1	CTBP1	A5D9F1_BOVIN C-terminal binding protein 1 (Fragment)			0.346594
A0A3Q1MM88	DCAF1	A0A3Q1MM88_BOVIN DDB1 and CUL4 associated factor 1			0.346594
Q58DQ6	SLC3A2	Q58DQ6_BOVIN Solute carrier family 3 (Activators of dibasic and neutral amino acid transport), member 2			0.346594
F1MFJ6	TBL1XR1	F1MFJ6_BOVIN TBL1X receptor 1			0.346594
A0A4W2F9H5	SPON2	A0A4W2F9H5_BOBOX Spondin 2			0.346594
A0A4W2I2E2	DGKZ	A0A4W2I2E2_BOBOX Diacylglycerol kinase			0.346594
A6QQC9	OLFM4	A6QQC9_BOVIN OLFM4 protein (Fragment)			0.346594
A6QPG6	LANCL2	A6QPG6_BOVIN LANCL2 protein			0.346594
A0A4W2GV45	SUGT1	A0A4W2GV45_BOBOX SGT1 homolog, MIS12 kinetochore complex assembly cochaperone			0.346594
F1N6C2	TMED4	F1N6C2_BOVIN Transmembrane p24 trafficking protein 4			0.346594
F1N0J3	ATP11A	F1N0J3_BOVIN Phospholipid-transporting ATPase			0.346594
E1B7W2	C2H2orf72	E1B7W2_BOVIN Chromosome 2 C2orf72 homolog			0.346594
A0A4W2E8F9	FAM98A	A0A4W2E8F9_BOBOX Family with sequence similarity 98 member A			0.346594
F1ME38	UBA6	F1ME38_BOVIN Ubiquitin like modifier activating enzyme 6			0.346594
F1MJ96	ARHGEF37	F1MJ96_BOVIN Rho guanine nucleotide exchange factor 37			0.346594
E1BJQ7	GIPC1	E1BJQ7_BOVIN GIPC PDZ domain containing family member 1			0.346594
G3MX78	DCDC2B	G3MX78_BOVIN Doublecortin domain containing 2B			0.346594
A6QP94	LAS1L	A6QP94_BOVIN LAS1 like ribosome biosis factor			0.346594
F1N7I6	GCA	F1N7I6_BOVIN Grancalcin			0.346594
A7Z027	SMARCA5	A7Z027_BOVIN SMARCA5 protein			0.346594
A0A4W2C3Q3	ADSL	A0A4W2C3Q3_BOBOX Adenylosuccinate lyase			0.346594
A0A4W2FBF2	PPP2R5E	A0A4W2FBF2_BOBOX Serine/threonine-protein phosphatase 2A 56 kDa regulatory subunit			0.346594
A0A4W2FNK6	EFHD2	A0A4W2FNK6_BOBOX EF-hand domain family member D2			0.346594
A0A4W2HRJ0	SF3A2	A0A4W2HRJ0_BOBOX Splicing factor 3a subunit 2			0.346594
B0JYM3	NAPRT1	B0JYM3_BOVIN Nicotinate phosphoribosyltransferase			0.346594
A0A3Q1MHW9	METAP1	A0A3Q1MHW9_BOVIN Methionine aminopeptidase			0.346594
A6QLR3	ABRAXAS2	ABRX2_BOVIN BRISC complex subunit Abraxas 2			0.346594
A0A4W2E8F1	CNOT9	A0A4W2E8F1_BOBOX CCR4-NOT transcription complex subunit 9			0.346594
A0A4W2C4C8	BAIAP2L2	A0A4W2C4C8_BOBOX BAR/IMD domain containing adaptor protein 2 like 2			0.346594
A0A4W2F874	AAK1	A0A4W2F874_BOBOX AP2 associated kinase 1			0.346594
A0A4W2H386	LPL	A0A4W2H386_BOBOX Lipoprotein lipase			0.346594
A0A4W2GIP7	PCMT1	A0A4W2GIP7_BOBOX Protein-L-isoaspartate O-methyltransferase			0.346594
A0A4W2GEH5	VAMP2	A0A4W2GEH5_BOBOX Synaptobrevin-2			0.346594
A0A4W2HC11	PPM1G	A0A4W2HC11_BOBOX Protein phosphatase, Mg2+/Mn2+ dependent 1G			0.346594
A0A4W2IJT3	PRPF4B	A0A4W2IJT3_BOBOX PRP4 pre-mRNA-processing factor 4 homolog			0.346594
A0A4W2GEL9	TPP1	A0A4W2GEL9_BOBOX Tripeptidyl aminopeptidase			0.346594
A5D9E5	CTBP2	A5D9E5_BOVIN C-terminal binding protein 2 (Fragment)			0.346594
Q1RMU4	ERLIN2	ERLN2_BOVIN Erlin-2			0.346594
F1MCZ3	SCIN	F1MCZ3_BOVIN Adseverin			0.346594
A0A4W2FIU0	RTCA	A0A4W2FIU0_BOBOX RNA 3-terminal phosphate cyclase			0.346594
F1N1D5	GBA	F1N1D5_BOVIN Glucosylceramidase			0.346594
A0A4W2CER6	SNRPA	A0A4W2CER6_BOBOX U1 small nuclear ribonucleoprotein A			0.346594
F1MD71	FBXW9	F1MD71_BOVIN F-box/WD repeat-containing protein 9			0.346594
A0A4W2ETZ0	DNAI1	A0A4W2ETZ0_BOBOX Dynein axonemal intermediate chain 1			0.346594
A0A4W2D6V2	PTGR2	A0A4W2D6V2_BOBOX 15-oxoprostaglandin 13-reductase			0.346594
A0A4W2FZV2	SKAP2	A0A4W2FZV2_BOBOX Src kinase associated phosphoprotein 2			0.346594
A0A4W2DWC5	CHTOP	A0A4W2DWC5_BOBOX Chromatin target of PRMT1			0.346594
A0A4W2EKY5	RANBP1	A0A4W2EKY5_BOBOX RAN binding protein 1			0.346594
A0A4W2E2K9	VPS28	A0A4W2E2K9_BOBOX Vacuolar protein sorting-associated protein 28 homolog			0.346594
Q3ZBW4	PCNA	PCNA_BOVIN Proliferating cell nuclear antigen			0.346594
Q58DW3	RPL29	RL29_BOVIN 60S ribosomal protein L29			0.346594
A0A4W2D805	WDR77	A0A4W2D805_BOBOX Uncharacterized protein			0.346594
A0A3Q1M4T2	ACADSB	A0A3Q1M4T2_BOVIN Short/branched chain-specific acyl-CoA dehydrogenase, mitochondrial			0.346594
A0A4W2F823	CRYL1	A0A4W2F823_BOBOX Crystallin lambda 1			0.346594
A0A4W2FSW8	SARS2	A0A4W2FSW8_BOBOX Seryl-tRNA synthetase			0.346594
A0A3Q1MKT5	FUBP1	A0A3Q1MKT5_BOVIN Far upstream element binding protein 1			0.346594
A0A4W2FXQ1	PPP2R5C	A0A4W2FXQ1_BOBOX Serine/threonine-protein phosphatase 2A 56 kDa regulatory subunit			0.346594
A0A4W2CDW0	DECR1	A0A4W2CDW0_BOBOX 2,4-dienoyl-CoA reductase 1			0.346594
Q9GLC9	NPC1	Q9GLC9_BOVIN Niemann-Pick type C1 disease protein			0.346594
E1BMG7	TENM3	E1BMG7_BOVIN Teneurin transmembrane protein 3			0.346594
A0A4W2EPK4	FNBP1L	A0A4W2EPK4_BOBOX Formin-binding protein 1-like			0.346594
F1MQH3	FERMT1	F1MQH3_BOVIN Fermitin family member 1			0.346594
G3X6L5	ARL8A	G3X6L5_BOVIN ADP ribosylation factor like GTPase 8A			0.346594
Q1RMT6	DBN1	Q1RMT6_BOVIN Drebrin 1			0.346594
Q3SZN8	RNH1	Q3SZN8_BOVIN Ribonuclease inhibitor			0.346594
A0A4W2BQW7	LOC113885872	A0A4W2BQW7_BOBOX Serum amyloid A protein			0.346594
A0A4W2HP56	RCN1	A0A4W2HP56_BOBOX Reticulocalbin 1			0.346594
A0A4W2FGQ3	AGL	A0A4W2FGQ3_BOBOX Glycogen debrancher			0.346594
F1MPT8	TMEM30B	F1MPT8_BOVIN Cell cycle control protein			0.346594
A3KLR9	ECSOD	A3KLR9_BOVIN Superoxide dismutase [Cu-Zn]			0.346594
A0A4W2DUJ1	GSTO1	A0A4W2DUJ1_BOBOX Glutathione-dependent dehydroascorbate reductase			0.346594
A6H7H3	HSD17B12	A6H7H3_BOVIN LOC789567 protein			0.346594
F1MPG7	NAT10	F1MPG7_BOVIN RNA cytidine acetyltransferase			0.346594
Q08E32	CHMP4B	Q08E32_BOVIN CHMP4B protein			0.346594
A0A4W2GA74	STAM2	A0A4W2GA74_BOBOX Signal transducing adaptor molecule 2			0.346594
A0A4W2F1K5	CD48	A0A4W2F1K5_BOBOX CD48 molecule			0.346594
A0A4W2GKH0	POLR2H	A0A4W2GKH0_BOBOX DNA-directed RNA polymerases I, II, and III subunit RPABC3			0.346594
E1BD65	ZMYND10	E1BD65_BOVIN Zinc finger MYND domain-containing protein 10			0.346594
A6QQN2	PTPN1	A6QQN2_BOVIN Tyrosine-protein phosphatase non-receptor type			0.346594
A1A4L8	MOCS3	MOCS3_BOVIN Adenylyltransferase and sulfurtransferase MOCS3			0.346594
A0A4W2FT04	SNRPE	A0A4W2FT04_BOBOX Small nuclear ribonucleoprotein E			0.346594
A0A452DI03	PBXIP1	A0A452DI03_BOVIN Pre-B-cell leukemia transcription factor-interacting protein 1			0.346594
A0A3Q1MBY4	PRKAR1A	A0A3Q1MBY4_BOVIN cAMP-dependent protein kinase type I-alpha regulatory subunit			0.346594
P33097	GOT1	AATC_BOVIN Aspartate aminotransferase, cytoplasmic			0.346594
A0A4W2FQ19	UPK1B	A0A4W2FQ19_BOBOX Tetraspanin			0.346594
A0A3Q1NNJ3	BLVRB	A0A3Q1NNJ3_BOVIN Flavin reductase (NADPH)			0.346594
P62866	FAU	RS30_BOVIN 40S ribosomal protein S30			0.346594
A0A3Q1LYS7	ATG3	A0A3Q1LYS7_BOVIN Ubiquitin-like-conjugating enzyme ATG3			0.346594
A0A3Q1LN44	EIF4H	A0A3Q1LN44_BOVIN Eukaryotic translation initiation factor 4H			0.346594
A0A4W2EAY0	RABAC1	A0A4W2EAY0_BOBOX PRA1 family protein			0.346594
A0A4W2HX42	COPS7B	A0A4W2HX42_BOBOX COP9 signalosome subunit 7B			0.346594
A0A4W2HIZ5	FKBP9	A0A4W2HIZ5_BOBOX Peptidylprolyl isomerase			0.346594
A0A4W2CQD0	PCID2	A0A4W2CQD0_BOBOX Uncharacterized protein			0.346594
Q32KP9	NUTF2	NTF2_BOVIN Nuclear transport factor 2			0.346594
A0A3Q1LPL0	DYNLRB2	A0A3Q1LPL0_BOVIN Dynein light chain roadblock			0.346594
A0A4W2F6A4	ERH	A0A4W2F6A4_BOBOX Enhancer of rudimentary homolog			0.346594
A0A3Q1MB48	DHRS7B	A0A3Q1MB48_BOVIN Dehydrogenase/reductase SDR family member 7B			0.346594
Q3ZCD7	TECR	TECR_BOVIN Very-long-chain enoyl-CoA reductase			0.346594
A0A4W2GQN7	OAT	A0A4W2GQN7_BOBOX Ornithine aminotransferase			0.346594
A0A4W2FID6	ALAD	A0A4W2FID6_BOBOX Delta-aminolevulinic acid dehydratase			0.346594
A0A4W2H839	AADAT	A0A4W2H839_BOBOX Aminoadipate aminotransferase			0.346594
A0A4W2E2H0	LRRC59	A0A4W2E2H0_BOBOX Leucine rich repeat containing 59			0.346594
A0A4W2CQ88	EIF5A	A0A4W2CQ88_BOBOX Eukaryotic translation initiation factor 5A			0.346594
A0A4W2IG57		A0A4W2IG57_BOBOX 40S ribosomal protein S12			0.346594
A0A4W2FS00	OSTF1	A0A4W2FS00_BOBOX OSteoclast stimulating factor 1			0.346594
A0A4W2BSF4	CORO1A	A0A4W2BSF4_BOBOX Coronin			0.346594
F1MX21	ITPR1	F1MX21_BOVIN Inositol 1,4,5-trisphosphate receptor			0.346594
A0A4W2DF20	NFIA	A0A4W2DF20_BOBOX Nuclear factor 1			0.346594
A0A4W2EYS9	OSBPL9	A0A4W2EYS9_BOBOX Oxysterol-binding protein			0.346594
A0A4W2FLC9		A0A4W2FLC9_BOBOX Uncharacterized protein			0.346594
A0A4W2GUB4	STX11	A0A4W2GUB4_BOBOX Syntaxin 11			0.346594
A0A4W2H9G7	BBS7	A0A4W2H9G7_BOBOX Bardet-Biedl syndrome 7			0.346594
A0A4W2I2A0	ZNF384	A0A4W2I2A0_BOBOX Zinc finger protein 384			0.346594
A0A4W2EW99	GORASP2	A0A4W2EW99_BOBOX Golgi reassembly stacking protein 2			0.346594
A0A4W2I593	HNRNPH3	A0A4W2I593_BOBOX Heterogeneous nuclear ribonucleoprotein H3			0.346594
A6QQM1	CCNY	A6QQM1_BOVIN CCNY protein			0.346594
A0A4W2I156	PDLIM5	A0A4W2I156_BOBOX PDZ and LIM domain 5			0.346594
A0A3Q1MU14	TRAPPC3	A0A3Q1MU14_BOVIN Trafficking protein particle complex subunit			0.346594
A0A3Q1MZY2	ERLIN1	A0A3Q1MZY2_BOVIN ER lipid raft associated 1			0.346594
A0A3Q1N2S6	PEF1	A0A3Q1N2S6_BOVIN Penta-EF-hand domain containing 1			0.346594
E1BLD0	ZNF768	E1BLD0_BOVIN Uncharacterized protein			0.346594
Q71SA2		Q71SA2_BOVIN SMK-1 domain-containing protein (Fragment)			0.346594
A0A4W2FJX8	CTNNA2	A0A4W2FJX8_BOBOX Alpha N-catenin			0.346594
A6QR35	SCAMP2	A6QR35_BOVIN Secretory carrier-associated membrane protein			0.346594
Q0V8L5	PPP5C	Q0V8L5_BOVIN Serine/threonine-protein phosphatase (Fragment)			0.346594
Q3T119	FCGRT	Q3T119_BOVIN FCGRT protein			0.346594
G3N314	DNAAF5	G3N314_BOVIN Dynein axonemal assembly factor 5			0.346594
Q3SYU8	TPD52L2	Q3SYU8_BOVIN TPD52 like 2			0.346594
A0A4W2I5Y4	HECW1	A0A4W2I5Y4_BOBOX HECT-type E3 ubiquitin transferase			0.346594
E1BMD6	LPP	E1BMD6_BOVIN LIM domain containing preferred translocation partner in lipoma			0.346594
A6H797	MLEC	A6H797_BOVIN MLEC protein			0.346594
A0A4W2FMX1	USP39	A0A4W2FMX1_BOBOX Ubiquitin specific peptidase 39			0.346594
Q862M6		Q862M6_BOVIN Similar to prefoldin subunit 2 (Fragment)			0.346594
A0A4W2ES19	ISOC1	A0A4W2ES19_BOBOX Isochorismatase domain containing 1			0.346594
A0A4W2F9C8	HACD3	A0A4W2F9C8_BOBOX Very-long-chain (3R)-3-hydroxyacyl-CoA dehydratase			0.346594
A0A4W2IHZ6	RASA1	A0A4W2IHZ6_BOBOX RAS p21 protein activator 1			0.346594
A0A4W2CF34	GUCY1B1	A0A4W2CF34_BOBOX Guanylate cyclase			0.346594
Q862K7		Q862K7_BOVIN Dynein light chain (Fragment)			0.346594
P61602	NCALD	NCALD_BOVIN Neurocalcin-delta			0.346594
A0A3Q1MM24	CSK	A0A3Q1MM24_BOVIN Tyrosine-protein kinase			0.346594
A0A4W2G8T8	ANKMY2	A0A4W2G8T8_BOBOX Ankyrin repeat and MYND domain containing 2			0.346594
A0A4W2G4I2	GPM6A	A0A4W2G4I2_BOBOX Glycoprotein M6A			0.346594
M5FHQ6	C25H16ORF13	M5FHQ6_BOVIN Uncharacterized protein			0.346594
Q3MHF7	MTAP	MTAP_BOVIN S-methyl-5-thioadenosine phosphorylase			0.346594
A0A4W2IDF3	DBN1	A0A4W2IDF3_BOBOX PDZ and LIM domain 7			0.346594
A0A4W2D582	FBP1	A0A4W2D582_BOBOX Fructose-bisphosphatase			0.346594
A0A4W2EXU7	MVB12A	A0A4W2EXU7_BOBOX ESCRT-I complex subunit MVB12A			0.346594
A0A3Q1M280	UBTD1	A0A3Q1M280_BOVIN Ubiquitin domain-containing protein 1			0.346594
A0A4W2CTZ6	VPS16	A0A4W2CTZ6_BOBOX Vacuolar protein sorting-associated protein 16 homolog			0.346594
A0A4W2I4H5	BCAM	A0A4W2I4H5_BOBOX Basal cell adhesion molecule (Lutheran blood group)			0.346594
A0A4W2H627	LOC113904454	A0A4W2H627_BOBOX Carbonic anhydrase			0.346594
A0A3Q1LL86	MAP2K3	A0A3Q1LL86_BOVIN Mitogen-activated protein kinase kinase 3			0.346594
A4IFJ3	STUM	A4IFJ3_BOVIN MGC151592 protein			0.346594
A0A3Q1MSR7	ARMH3	A0A3Q1MSR7_BOVIN Armadillo like helical domain containing 3			0.346594
Q2KIT8	TSTA3	Q2KIT8_BOVIN GDP-4-keto-6-deoxy-D-mannose-3,5-epimerase-4-reductase			0.346594
A0A4W2IGX4	PRSS8	A0A4W2IGX4_BOBOX Serine protease 8			0.346594
A0A3Q1MCH6	ACP1	A0A3Q1MCH6_BOVIN Low molecular weight cytosolic acid phosphatase			0.346594
A0A4W2EZA0	PRPF40A	A0A4W2EZA0_BOBOX Uncharacterized protein			0.346594
A0A3Q1MLE7	STXBP3	A0A3Q1MLE7_BOVIN Syntaxin binding protein 3			0.346594
A0A4W2IBI6	LOC113887975	A0A4W2IBI6_BOBOX Endogenous retrovirus group K member 13-1 Env polyprotein-like			0.346594
A0A4W2FA65	CUL9	A0A4W2FA65_BOBOX Cullin 9			0.346594
A0A4W2HFC6	ELOB	A0A4W2HFC6_BOBOX Elongin B			0.346594
A0A4W2C507	PPP2R5A	A0A4W2C507_BOBOX Serine/threonine-protein phosphatase 2A 56 kDa regulatory subunit			0.346594
I6L9J8	DENND10	I6L9J8_BOVIN DENN domain containing 10			0.346594
A0A4W2G7D0	LOC113876456	A0A4W2G7D0_BOBOX Carcinoembryonic antigen-related cell adhesion molecule 7-like			0.346594
Q2KJ77	HSPBP1	Q2KJ77_BOVIN HSPA (Heat shock 70kDa) binding protein, cytoplasmic cochaperone 1			0.346594
E1BC70	VPS37C	E1BC70_BOVIN VPS37C subunit of ESCRT-I			0.346594
G3N168	LOC527744	G3N168_BOVIN G_PROTEIN_RECEP_F1_2 domain-containing protein			0.346594
A0A4W2GDI0	ARHGEF15	A0A4W2GDI0_BOBOX Rho guanine nucleotide exchange factor 15			0.346594
A0A4W2H5K7	AP1S2	A0A4W2H5K7_BOBOX Adaptor related protein complex 1 subunit sigma 2			0.346594
A8KC77	EIF5	A8KC77_BOVIN eIF5 protein (Fragment)			0.346594
A0A4W2HMD6		A0A4W2HMD6_BOBOX Uncharacterized protein			0.346594
G3X7D3	RAB39A	G3X7D3_BOVIN RAB39A, member RAS onco family			0.346594
A0A6B9SBM1		A0A6B9SBM1_BOVIN Ig lamda chain variable region (Fragment)			0.346594
F1N1Q3	RFTN1	F1N1Q3_BOVIN Uncharacterized protein			0.346594
Q3ZC29	BLA-DQB	Q3ZC29_BOVIN MHC class II antigen			0.346594
A0A4W2G421	MAL2	A0A4W2G421_BOBOX Mal, T cell differentiation protein 2			0.346594
A0A4W2H715	CTSB	A0A4W2H715_BOBOX Cathepsin B			0.346594
A0A4W2HCV4	ATP6V1G1	A0A4W2HCV4_BOBOX V-type proton ATPase subunit G			0.346594
A0A3Q1MR96	KPNA6	A0A3Q1MR96_BOVIN Importin subunit alpha			0.346594
Q0VFX8	CRIP2	CRIP2_BOVIN Cysteine-rich protein 2			0.346594
A0A4W2E164		A0A4W2E164_BOBOX Ras-related protein Rab-21			0.346594
A0A4W2GNC3	ASPH	A0A4W2GNC3_BOBOX Aspartate beta-hydroxylase			0.346594
Q2KHX3	PRAF2	PRAF2_BOVIN PRA1 family protein 2			0.346594
A0A4W2D4Z5		A0A4W2D4Z5_BOBOX Uncharacterized protein			0.346594
Q2YDE3	GOLT1B	GOT1B_BOVIN Vesicle transport protein GOT1B			0.346594
Q3B7N4	CLDN7	CLD7_BOVIN Claudin-7			0.346594
A0A4W2DQP4	ACTR10	A0A4W2DQP4_BOBOX Uncharacterized protein			0.346594
F1MW60	PDXP	F1MW60_BOVIN Chronophin			0.346594
Q862C5		Q862C5_BOVIN Similar to phosphoarginine phosphatase (Fragment)			0.346594
Q56JX6	RPS28	RS28_BOVIN 40S ribosomal protein S28			0.346594
E1BCL5		E1BCL5_BOVIN Uncharacterized protein			0.346594
G8JKY9	ARL15	G8JKY9_BOVIN ADP-ribosylation factor-like protein 15			0.346594
Q9TU47	EIF6	IF6_BOVIN Eukaryotic translation initiation factor 6			0.346594
A0A3Q1MK12	PTPRA	A0A3Q1MK12_BOVIN Receptor-type tyrosine-protein phosphatase alpha			0.346594
A0A3Q1LT89	COL4A2	A0A3Q1LT89_BOVIN Collagen alpha-2(IV) chain			0.346594
Q0V8I1	FLJ36874	Q0V8I1_BOVIN Uncharacterized protein FLJ36874 (Fragment)			0.346594
Q2HJI9	RBX1	Q2HJI9_BOVIN Ring-box 1			0.346594
A0A4W2G5U7	EML1	A0A4W2G5U7_BOBOX EMAP like 1			0.346594
A0A3Q1LPH5		A0A3Q1LPH5_BOVIN Gp_dh_N domain-containing protein			0.346594
A0A3Q1LU97	PTPN6	A0A3Q1LU97_BOVIN Protein-tyrosine-phosphatase			0.346594
A0A4W2EG41	MTDH	A0A4W2EG41_BOBOX Metadherin			0.346594
A0A3Q1LW51	LEO1	A0A3Q1LW51_BOVIN RNA polymerase-associated protein LEO1			0.346594
A0A3Q1LWM0	RAB22A	A0A3Q1LWM0_BOVIN RAB22A, member RAS onco family			0.346594
F1MDS0	PRG4	F1MDS0_BOVIN Proteoglycan 4			0.346594
A0A3Q1NKU6	LOC616254	A0A3Q1NKU6_BOVIN ICAM_N domain-containing protein			0.346594
A0A4W2IMX4	DYM	A0A4W2IMX4_BOBOX Dymeclin			0.346594
A5PJQ6	PGRMC2	A5PJQ6_BOVIN PGRMC2 protein			0.346594
A0A4W2GI27	PTPRC	A0A4W2GI27_BOBOX Protein tyrosine phosphatase receptor type C			0.346594
A0A4W2CPC1	LRRN4	A0A4W2CPC1_BOBOX Leucine rich repeat neuronal 4			0.346594
Q3SZ98	GNG10	Q3SZ98_BOVIN Guanine nucleotide-binding protein subunit gamma			0.346594
A4IFK4	SYNPO2	A4IFK4_BOVIN SYNPO2 protein			0.346594
F6RF21	SMCHD1	F6RF21_BOVIN Structural maintenance of chromosomes flexible hinge domain containing 1			0.346594
G3MXM5	GAS1	G3MXM5_BOVIN Growth arrest specific 1			0.346594
A0A4W2G1R7	RAB4B	A0A4W2G1R7_BOBOX RAB4B, member RAS oncogene family			0.346594
F1N5Z0	AQP5	F1N5Z0_BOVIN Aquaporin-5			0.346594
A0A4W2GGG4		A0A4W2GGG4_BOBOX Uncharacterized protein			0.346594
G3MX53	FBLL1	G3MX53_BOVIN Fibrillarin like 1			0.346594
A0A4W2H4P4	CD151	A0A4W2H4P4_BOBOX Tetraspanin			0.346594
A0A4W2H957	GPX2	A0A4W2H957_BOBOX Glutathione peroxidase			0.346594
A0A4W2IIB5	TM9SF3	A0A4W2IIB5_BOBOX Transmembrane 9 superfamily member			0.346594
E1BJP2	RACGAP1	E1BJP2_BOVIN Rac GTPase activating protein 1			0.346594
Q9GMB8	SARS1	SYSC_BOVIN Serine--tRNA ligase, cytoplasmic			0.347545
F1N365	FLII	F1N365_BOVIN FLII actin remodeling protein			0.349692
A0A4W2GAK0	SYNE1	A0A4W2GAK0_BOBOX Spectrin repeat containing nuclear envelope protein 1			0.350239
A0A4W2HA98	CEP135	A0A4W2HA98_BOBOX Centrosomal protein 135			0.351263
A0A4W2HIH1	XPO1	A0A4W2HIH1_BOBOX Exportin 1			0.36088
F1MK52	PROM1	F1MK52_BOVIN Prominin 1			0.36155
Q3SYV4	CAP1	CAP1_BOVIN Adenylyl cyclase-associated protein 1			0.3617
Q148H5	KRT71	K2C71_BOVIN Keratin, type II cytoskeletal 71			0.362451
A0A4W2CGL9	SMC3	A0A4W2CGL9_BOBOX Chondroitin sulfate proteoglycan 6			0.363553
A0A4W2GNJ6	SND1	A0A4W2GNJ6_BOBOX Staphylococcal nuclease domain-containing protein			0.365168
A0A3Q1M647	CAMK2D	A0A3Q1M647_BOVIN Calcium/calmodulin-dependent protein kinase			0.365304
A0A4W2FTR7	PRELP	A0A4W2FTR7_BOBOX Proline and arginine rich end leucine rich repeat protein			0.368378
A0A4W2H3X3	LDLR	A0A4W2H3X3_BOBOX Low density lipoprotein receptor			0.368426
A0A4W2EB44	STX7	A0A4W2EB44_BOBOX Syntaxin 7			0.374162
F1MLB8	ATP5F1A	F1MLB8_BOVIN ATP synthase subunit alpha			0.377303
F1MWJ0	CDSN	F1MWJ0_BOVIN Corneodesmosin			0.382104
C6KEF7	MSTN	C6KEF7_BOVIN Growth/differentiation factor 8			0.384523
A0A3Q1LWU2	SPTBN2	A0A3Q1LWU2_BOVIN Spectrin beta chain			0.384651
G3MX91	TARDBP	G3MX91_BOVIN TAR DNA-binding protein 43			0.38779
A0A4W2IIA5	ELP3	A0A4W2IIA5_BOBOX Elongator complex protein 3			0.391206
Q2T9V5	TRMT6	TRM6_BOVIN tRNA (adenine(58)-N(1))-methyltransferase non-catalytic subunit TRM6			0.392307
A0A4W2DN94	UACA	A0A4W2DN94_BOBOX Uveal autoantigen with coiled-coil domains and ankyrin repeats			0.392837
Q3ZCK1	EIF3L	EIF3L_BOVIN Eukaryotic translation initiation factor 3 subunit L			0.395793
A0A3Q1LJB6	EIF2B5	A0A3Q1LJB6_BOVIN eIF-2B GDP-GTP exchange factor subunit epsilon			0.39939
Q5EAD0	BAIAP2	BAIP2_BOVIN Brain-specific angiogenesis inhibitor 1-associated protein 2			0.399948
Q58DR1	HAT1	Q58DR1_BOVIN Histone acetyltransferase type B catalytic subunit			0.403122
A0A3Q1M0F0	HK1	A0A3Q1M0F0_BOVIN Hexokinase			0.405206
Q3T0I4	ALYREF	THOC4_BOVIN THO complex subunit 4			0.405572
A0A3Q1MW68	PATJ	A0A3Q1MW68_BOVIN PATJ crumbs cell polarity complex component			0.407778
F1MLE1	DIP2B	F1MLE1_BOVIN Disco interacting B			0.409101
Q17QG2	NUDC	NUDC_BOVIN Nuclear migration protein nudC			0.412722
A0A4W2EH98	IPO5	A0A4W2EH98_BOBOX Importin 5			0.414482
A0A4W2GIX1	WASHC4	A0A4W2GIX1_BOBOX WASH complex subunit 4			0.4193
A0A4W2DRM6	RAB27B	A0A4W2DRM6_BOBOX Small monomeric GTPase			0.422977
E1BB53	TEP1	E1BB53_BOVIN Telomerase associated protein 1			0.423458
A2VDV7	TMPRSS2	A2VDV7_BOVIN Transmembrane protease, serine 2			0.423866
A0A4W2C5Y1	ABCF1	A0A4W2C5Y1_BOBOX ATP binding cassette subfamily F member 1			0.424714
A0A4W2ETZ4	PDZK1	A0A4W2ETZ4_BOBOX Uncharacterized protein			0.425469
A6QNY4	STAU1	A6QNY4_BOVIN STAU1 protein (Fragment)			0.426565
A0A4W2H3F4	TOP2B	A0A4W2H3F4_BOBOX DNA topoisomerase 2			0.426657
A0A3Q1MP35	NAPG	A0A3Q1MP35_BOVIN Gamma-soluble NSF attachment protein			0.427051
Q3T105	GALE	GALE_BOVIN UDP-glucose 4-epimerase			0.429463
A0A3Q1MF55	SLC25A5	A0A3Q1MF55_BOVIN ADP/ATP translocase			0.433834
A0A3Q1LVU1	FTH1	A0A3Q1LVU1_BOVIN Ferritin			0.435518
F1MXD2	CDCP1	F1MXD2_BOVIN CUB domain containing protein 1			0.437765
E1BKD2	USP40	E1BKD2_BOVIN Ubiquitin specific peptidase 40			0.437794
A0A4W2EPP2	GLUD1	A0A4W2EPP2_BOBOX Glutamate dehydrogenase (NAD(P)(+))			0.437887
E1BPY3	SEPSECS	E1BPY3_BOVIN O-phosphoseryl-tRNA(Sec) selenium transferase			0.439386
A0A4W2FU58	G6PD	A0A4W2FU58_BOBOX Glucose-6-phosphate 1-dehydrogenase			0.440235
A0A4W2FLQ1	PMM2	A0A4W2FLQ1_BOBOX Phosphomannomutase			0.4442
A0A4W2H7C7	ALDH16A1	A0A4W2H7C7_BOBOX Aldehyde dehydrogenase family 16 member A1			0.444974
F1N3Y1	TCAF2	F1N3Y1_BOVIN TRPM8 channel-associated factor 2			0.446239
E1BEG2	HNRNPA3	E1BEG2_BOVIN Heteroous nuclear ribonucleoprotein A3			0.451531
A0A4W2HS59	SMARCC2	A0A4W2HS59_BOBOX SWI/SNF related, matrix associated, actin dependent regulator of chromatin subfamily c member 2			0.456438
A0A4W2GRC2	EIF2S3	A0A4W2GRC2_BOBOX Protein-synthesizing GTPase			0.457392
F1N3S4	CUL4A	F1N3S4_BOVIN Cullin 4A			0.458903
A0A4W2EWF6	SSB	A0A4W2EWF6_BOBOX Small RNA binding exonuclease protection factor La			0.460954
Q5E9J8	RIC8A	RIC8A_BOVIN Synembryn-A			0.463352
G3X6I0	FCGBP	G3X6I0_BOVIN Uncharacterized protein			0.464204
F1N3J3	AGR2	F1N3J3_BOVIN Anterior gradient 2, protein disulphide isomerase family member			0.467161
F1N2K1	PCYOX1	F1N2K1_BOVIN Prenylcysteine oxidase 1			0.471956
G3MZH4	AP1G1	G3MZH4_BOVIN AP-1 complex subunit gamma			0.472017
A0A4W2CM22	SPON1	A0A4W2CM22_BOBOX F-spondin			0.47307
Q3SWY3	IMPDH2	IMDH2_BOVIN Inosine-5-monophosphate dehydrogenase 2			0.479609
A0A4W2HJ46	PFKFB2	A0A4W2HJ46_BOBOX 6-phosphofructo-2-kinase/fructose-2,6-biphosphatase 2			0.485831
A0A4W2FQ02	HSPA9	A0A4W2FQ02_BOBOX 75 kDa glucose-regulated protein			0.491206
E1BK29	COG1	E1BK29_BOVIN Conserved oligomeric Golgi complex subunit 1			0.491894
E1BM92	PROM2	E1BM92_BOVIN Prominin 2			0.494249
A7E3T7	MAT2A	A7E3T7_BOVIN S-adenosylmethionine synthase			0.502615
F1MZU1	LARP1	F1MZU1_BOVIN La ribonucleoprotein 1, translational regulator			0.506224
A0A4W2C0C8	DST	A0A4W2C0C8_BOBOX Uncharacterized protein			0.506455
A7MBC5	IARS1	A7MBC5_BOVIN Isoleucyl-tRNA synthetase			0.511598
A0A4W2GFK9	DHX30	A0A4W2GFK9_BOBOX RNA helicase			0.512645
E1BN24	ZNFX1	E1BN24_BOVIN Zinc finger NFX1-type containing 1			0.514586
A6H742	PLS1	PLSI_BOVIN Plastin-1			0.515764
A0A4W2DIA0	ERAP2	A0A4W2DIA0_BOBOX Aminopeptidase			0.516462
A0A4W2INM8	MPP7	A0A4W2INM8_BOBOX MAGUK p55 subfamily member 7			0.517304
E1B8N6	LMNB1	E1B8N6_BOVIN Lamin B1			0.518472
Q3MHE6	SF3B4	Q3MHE6_BOVIN SF3B4 protein (Fragment)			0.520852
A5D7E0	RAB35	A5D7E0_BOVIN RAB35 protein			0.523653
A0A4W2GKH6	GAS6	A0A4W2GKH6_BOBOX Growth arrest specific 6			0.524535
A0A4W2CAZ6	ITFG1	A0A4W2CAZ6_BOBOX Uncharacterized protein			0.526298
A0A4W2BU99	HOOK3	A0A4W2BU99_BOBOX Hook microtubule tethering protein 3			0.529622
A0A140T898	RAB13	A0A140T898_BOVIN Ras-related protein Rab-13			0.532033
F1MIW8	DSG1	F1MIW8_BOVIN Desmoglein-1			0.53681
A0A3Q1LV73	AHNAK2	A0A3Q1LV73_BOVIN AHNAK nucleoprotein 2			0.537399
G3MXV0	FKBP5	G3MXV0_BOVIN Peptidylprolyl isomerase			0.537543
A0A4W2HMW6	SPINT2	A0A4W2HMW6_BOBOX Serine peptidase inhibitor, Kunitz type 2			0.540352
Q1LZ92	MACROH2A2	Q1LZ92_BOVIN Core histone macro-H2A			0.541216
A0A4W2H0X6	EIF2AK2	A0A4W2H0X6_BOBOX Eukaryotic translation initiation factor 2 alpha kinase 2			0.5436
A0A4W2GLL7	WASL	A0A4W2GLL7_BOBOX WASP like actin nucleation promoting factor			0.543867
A0A4W2IHL4	ELANE	A0A4W2IHL4_BOBOX Elastase, neutrophil expressed			0.543876
G3MWJ8	DDX3X	G3MWJ8_BOVIN RNA helicase			0.544501
A0A4W2IHJ2	GTPBP1	A0A4W2IHJ2_BOBOX GTP-binding protein 1			0.544545
A0A4W2EV14	SMU1	A0A4W2EV14_BOBOX Smu-1 suppressor of mec-8 and unc-52 protein homolog			0.546664
A0A4W2CU21	PSAT1	A0A4W2CU21_BOBOX Phosphoserine aminotransferase			0.549768
A0A4W2F9Z4	AK9	A0A4W2F9Z4_BOBOX Nucleoside-diphosphate kinase			0.553816
A0A3Q1N8S4	ATP2A2	A0A3Q1N8S4_BOVIN Calcium-transporting ATPase			0.556645
A5D9E1	TPD52	A5D9E1_BOVIN Tumor protein D52			0.558473
A0A4W2HER7	SRSF2	A0A4W2HER7_BOBOX Serine/arginine-rich splicing factor 2			0.562405
F1N619	CDH1	F1N619_BOVIN Cadherin-1			0.565554
A0A3Q1M2V8	DOCK1	A0A3Q1M2V8_BOVIN Dedicator of cytokinesis 1			0.568339
A0A4W2IKS1	RABGEF1	A0A4W2IKS1_BOBOX RAB guanine nucleotide exchange factor 1			0.571868
A0A4W2IIW9	VNN2	A0A4W2IIW9_BOBOX Vanin 2			0.572285
F1N6Q0	DNAJA4	F1N6Q0_BOVIN DnaJ heat shock protein family (Hsp40) member A4			0.590855
F1MD79	ANKFY1	F1MD79_BOVIN Ankyrin repeat and FYVE domain containing 1			0.591418
Q3T0W4	PPP1R7	PP1R7_BOVIN Protein phosphatase 1 regulatory subunit 7			0.594963
F1MYH8	PSMD8	F1MYH8_BOVIN 26S proteasome non-ATPase regulatory subunit 8			0.596948
A0A3Q1MIA4	PSMD2	A0A3Q1MIA4_BOVIN 26S proteasome non-ATPase regulatory subunit 2			0.603738
A0A3Q1MCC2	AP3D1	A0A3Q1MCC2_BOVIN AP-3 complex subunit delta			0.610449
G5E5K9	SPATA18	G5E5K9_BOVIN Mitochondria-eating protein			0.614487
A0A4W2BQZ6	TPMT	A0A4W2BQZ6_BOBOX Thiopurine S-methyltransferase			0.615227
F1MBG0	CARM1	F1MBG0_BOVIN Coactivator-associated arginine methyltransferase 1			0.616631
A0A4W2FMT5	ETFA	A0A4W2FMT5_BOBOX Electron transfer flavoprotein subunit alpha			0.61673
A0A4W2CV96	MTHFD1L	A0A4W2CV96_BOBOX Formate--tetrahydrofolate ligase			0.616915
A0A4W2C103	SLC44A4	A0A4W2C103_BOBOX Choline transporter-like protein			0.617677
A0A4W2IQ89	SUCLG2	A0A4W2IQ89_BOBOX Succinate-CoA ligase GDP-forming beta subunit			0.619633
A0A4W2FM48	DPEP1	A0A4W2FM48_BOBOX Dipeptidase			0.620359
F1MXR0	BAIAP2L1	F1MXR0_BOVIN BAR/IMD domain containing adaptor protein 2 like 1			0.621253
F1MTV0	DPP4	F1MTV0_BOVIN Dipeptidyl peptidase 4			0.62217
A0A4W2IP44	DNAI2	A0A4W2IP44_BOBOX Dynein axonemal intermediate chain 2			0.627293
A0A3Q1LII6	ABAT	A0A3Q1LII6_BOVIN (S)-3-amino-2-methylpropionate transaminase			0.634071
F6QE33	COPS7A	F6QE33_BOVIN COP9 signalosome subunit 7A			0.640155
F1N6H1	LRP2	F1N6H1_BOVIN LDL receptor related protein 2			0.645548
A0A4W2EBU0	ARG1	A0A4W2EBU0_BOBOX Arginase			0.649018
A0A4W2BQY5	FUS	A0A4W2BQY5_BOBOX FUS RNA binding protein			0.656332
A0A4W2EWQ0	FUCA1	A0A4W2EWQ0_BOBOX Alpha-L-fucosidase			0.661254
A0A3Q1MY93	ABCC1	A0A3Q1MY93_BOVIN ABC-type glutathione-S-conjugate transporter			0.66209
A0A3Q1MMJ3	ERO1A	A0A3Q1MMJ3_BOVIN ERO1-like protein alpha			0.665426
A0A4W2IR82	KRT20	A0A4W2IR82_BOBOX Keratin 20			0.666907
A0A3Q1NET3	KDM1A	A0A3Q1NET3_BOVIN Lysine-specific histone demethylase			0.669027
A0A4W2F4G1	INPP1	A0A4W2F4G1_BOBOX Inositol polyphosphate-1-phosphatase			0.671895
A0A4W2CSP6	UBE3A	A0A4W2CSP6_BOBOX Ubiquitin-protein ligase E3A			0.67341
A0A4W2IDW3	RASAL1	A0A4W2IDW3_BOBOX RAS protein activator like 1			0.6787
Q0VCU1	ACO1	ACOHC_BOVIN Cytoplasmic aconitate hydratase			0.687903
E9LZ03		E9LZ03_BOVIN Prominin-1			0.69024
A0A4W2FWL8	MYO6	A0A4W2FWL8_BOBOX Unconventional myosin-6			0.691807
A0A3Q1MBQ7	DNAH5	A0A3Q1MBQ7_BOVIN Dynein axonemal heavy chain 5			0.693928
A0A4W2C633		A0A4W2C633_BOBOX Uncharacterized protein			0.694159
A0A3Q1MGI8	RRM1	A0A3Q1MGI8_BOVIN Ribonucleoside-diphosphate reductase			0.694567
A0A4W2I6V0	RABEP2	A0A4W2I6V0_BOBOX Rab GTPase-binding effector protein 2			0.69612
A7YW43	TP53RK	A7YW43_BOVIN Non-specific serine/threonine protein kinase			0.700786
A0A4W2GNU2	ASNA1	A0A4W2GNU2_BOBOX ATPase ASNA1			0.701468
Q24K07	VPS11	Q24K07_BOVIN Vacuolar protein sorting-associated protein 11 homolog			0.707034
A0A4W2D8A9	MOV10	A0A4W2D8A9_BOBOX RNA helicase			0.710889
A0A4W2ID83	SEC13	A0A4W2ID83_BOBOX GATOR complex protein SEC13			0.715671
A0A4W2H3C5	DNM1L	A0A4W2H3C5_BOBOX Dynamin-1-like protein			0.717808
A0A4W2BXS6	TTC38	A0A4W2BXS6_BOBOX Tetratricopeptide repeat protein 38			0.718275
F1MJI7	LMNB2	F1MJI7_BOVIN Lamin B2			0.722591
A0A4W2I6Q0	CYB5A	A0A4W2I6Q0_BOBOX Cytochrome b5			0.740909
A0A4W2D7Z4	CS	A0A4W2D7Z4_BOBOX Citrate synthase			0.741439
P12378	UGDH	UGDH_BOVIN UDP-glucose 6-dehydrogenase			0.741528
A0A4W2INV2	EEF1B2	A0A4W2INV2_BOBOX Elongation factor 1-beta			0.747325
Q2T9S0	TUBB3	TBB3_BOVIN Tubulin beta-3 chain			0.751268
A0A4W2GAE4	CLASP2	A0A4W2GAE4_BOBOX Cytoplasmic linker associated protein 2			0.754085
A0A3Q1MJL6	GPRC5C	A0A3Q1MJL6_BOVIN G-protein-coupled receptor family C group 5 member C			0.757548
A0A4W2FHW1	TOE1	A0A4W2FHW1_BOBOX Target of EGR1, exonuclease			0.758336
A0A4W2CJ22	GYS1	A0A4W2CJ22_BOBOX Glycogen [starch] synthase			0.759024
A0A1L6KTE1	L2	A0A1L6KTE1_BPV3 Minor capsid protein L2			0.759785
E1BPI3	FRK	E1BPI3_BOVIN Tyrosine-protein kinase			0.775498
Q2KJE5	GAPDHS	G3PT_BOVIN Glyceraldehyde-3-phosphate dehydrogenase, testis-specific			0.787713
A0A4W2HLX4	RPA1	A0A4W2HLX4_BOBOX Replication protein A subunit			0.794592
A0A3Q1MFJ2	LOC112441469	A0A3Q1MFJ2_BOVIN Uncharacterized protein			0.796213
A0A4W2IHM5	PARP1	A0A4W2IHM5_BOBOX Poly [ADP-ribose] polymerase			0.797915
A0A4W2HW44	LAP3	A0A4W2HW44_BOBOX Cysteinylglycine-S-conjugate dipeptidase			0.798031
A0A3Q1LQ26	ATP8A1	A0A3Q1LQ26_BOVIN Phospholipid-transporting ATPase			0.798448
F1MXY9	SRSF6	F1MXY9_BOVIN Serine/arginine-rich-splicing factor 6			0.80584
A2VE14	SAE1	SAE1_BOVIN SUMO-activating enzyme subunit 1			0.810616
A0A4W2E1C8	PPP2R5D	A0A4W2E1C8_BOBOX Serine/threonine-protein phosphatase 2A 56 kDa regulatory subunit			0.814496
A0A4W2HVQ4	API5	A0A4W2HVQ4_BOBOX Apoptosis inhibitor 5			0.817422
Q00361	ATP5ME	ATP5I_BOVIN ATP synthase subunit e, mitochondrial			0.821519
A0A4W2HXK0	HNRNPA2B1	A0A4W2HXK0_BOBOX Heterogeneous nuclear ribonucleoproteins A2/B1			0.839648
A0A4W2BY71	SEC24C	A0A4W2BY71_BOBOX SEC24 homolog C, COPII coat complex component			0.844141
E1BPL8	MME	E1BPL8_BOVIN Atriopeptidase			0.850463
A0A4W2GPT6	SNRPD2	A0A4W2GPT6_BOBOX Small nuclear ribonucleoprotein Sm D2			0.855105
E1B864	ITGB4	E1B864_BOVIN Integrin beta			0.859968
A0A4W2H672	MELTF	A0A4W2H672_BOBOX Melanotransferrin			0.861835
A0A4W2H0D3	ALDH2	A0A4W2H0D3_BOBOX Aldehyde dehydrogenase 2 family member			0.866513
A0A4W2FXP8	HGS	A0A4W2FXP8_BOBOX Hepatocyte growth factor-regulated tyrosine kinase substrate			0.870683
F2FB38	MUC16	F2FB38_BOVIN Mucin-16			0.871263
F1MRF7	GAR1	F1MRF7_BOVIN H/ACA ribonucleoprotein complex subunit			0.872937
A0A4W2HWZ6	SF3B2	A0A4W2HWZ6_BOBOX Splicing factor 3b subunit 2			0.873545
A0A4W2FX89	IGF2R	A0A4W2FX89_BOBOX Insulin like growth factor 2 receptor			0.87806
A0A4W2CTM6	PURB	A0A4W2CTM6_BOBOX Purine rich element binding protein B			0.884218
A0A3Q1LS03		A0A3Q1LS03_BOVIN Uncharacterized protein			0.887375
A0A4W2F4G0	EPHB2	A0A4W2F4G0_BOBOX Receptor protein-tyrosine kinase			0.898974
A0A4W2CB75	LCAT	A0A4W2CB75_BOBOX Lecithin-cholesterol acyltransferase			0.899233
A0A4W2BM61	PBRM1	A0A4W2BM61_BOBOX Polybromo 1			0.901484
A0A4W2EHD2	PUM1	A0A4W2EHD2_BOBOX Pumilio RNA binding family member 1			0.904511
A0A4W2IPL8	PABPC4	A0A4W2IPL8_BOBOX Polyadenylate-binding protein			0.910084
Q3SZM1	NIFK	MK67I_BOVIN MKI67 FHA domain-interacting nucleolar phosphoprotein			0.911209
A0A4W2G9P6	PC	A0A4W2G9P6_BOBOX Pyruvate carboxylase			0.912824
A0A4W2F627	HNRNPR	A0A4W2F627_BOBOX Heterogeneous nuclear ribonucleoprotein R			0.92392
F1MDR7	DNAJC13	F1MDR7_BOVIN DnaJ heat shock protein family (Hsp40) member C13			0.92761
E1BJ18	CAPN6	E1BJ18_BOVIN Calpain 6			0.928721
A0A4W2G1A4	KRT76	A0A4W2G1A4_BOBOX Keratin, type II cytoskeletal 2 oral-like			0.928826
A0A4W2CVV4	KIAA1522	A0A4W2CVV4_BOBOX Uncharacterized protein			0.944481
E1BM26	PSME3	E1BM26_BOVIN Proteasome activator subunit 3			0.965767
A0A4W2F9C0	YBX1	A0A4W2F9C0_BOBOX Y-box binding protein 1			0.971134
A0A3Q1M7Y8	PLOD1	A0A3Q1M7Y8_BOVIN Procollagen-lysine 5-dioxygenase			0.977591
A0A4W2GY45	NUCB1	A0A4W2GY45_BOBOX Nucleobindin-1			0.978222
A0A4W2C513	PITPNB	A0A4W2C513_BOBOX Phosphatidylinositol transfer protein beta			0.982381
E1BKZ9	SORT1	E1BKZ9_BOVIN Sortilin 1			0.986296
A0A4W2IPF2	SYNGR1	A0A4W2IPF2_BOBOX Synaptogyrin 1			0.989011
Q2KIB9	POP4	RPP29_BOVIN Ribonuclease P protein subunit p29			0.989654
A0A3Q1MFR4	APOB	A0A3Q1MFR4_BOVIN Apolipoprotein B			0.991488
A0A4W2D9L4	CDK5	A0A4W2D9L4_BOBOX Cyclin dependent kinase 5			0.994092

## Sheet: (B) Exp vs. Exp+Emb
Supplementary file 4B. Differentially abundant proteins in conditioned medium extracellular vesicles from explants cultured alone (Exp) compared to explants cocultured with embryos (Exp+Emb).
Accession	Symbol	Description	Peptides	Razor + unique peptides	P-value	Fold change (Exp/Exp+Emb)
A0A4W2DFR9	─	A0A4W2DFR9_BOBOX Ferritin	10	10	0.011546	5.33857
A0A4W2C0H3	PSMB8	A0A4W2C0H3_BOBOX Proteasome subunit beta	9	9	0.0443065	7.32364

## Sheet: (C) Emb vs. Exp+Emb
Supplementary file 4C. Differentially abundant proteins in conditioned medium extracellular vesicles from embryos cultured alone (Emb) compared to explants cocultured with embryos (Exp+Emb).
Accession	Symbol	Description	Peptides	Razor + unique peptides	P-value	Fold change (Exp+Emb/Emb)
A0A4W2GJT0	TPM1	BOBOX Tropomyosin 1	38	38	0.00297906	12.344
A0A4W2GIZ9	ANXA6	BOBOX Annexin	53	53	0.0314368	59.9758
F1MYC9	SPTBN1	BOVIN Spectrin beta chain	199	199	0.0368622	197.407
A0A4W2DYQ2	ACTB	BOBOX Actin beta	35	35	0.0379662	45.1757
A0A4W2CDR8	PSMA6	BOBOX Proteasome subunit alpha type	17	17	0.0384574	115.415
Q3ZC07	ACTC1	BOVIN Actin, alpha cardiac muscle 1	34	13	0.0401865	339.243
A0A4W2HR21	SPTAN1	BOBOX Spectrin alpha, non-erythrocytic 1	228	228	0.0421659	274.506
